# Supplementary material for: Comparative Pangenomics of the Mammalian Gut Commensal Bifidobacterium longum
Source: Microorganisms. 2019 Dec 18;8(1):7. doi: 10.3390/microorganisms8010007 (PMC7022738; doi:10.3390/microorganisms8010007)
Supplement: Supplementary file 1 [file microorganisms-08-00007-s001.zip]

Archive with 5 entries (4 files):
- DASela_SuppTables_MicroorganismsSubmission_Nov2019.xlsx
- __MACOSX/
- __MACOSX/._DASela_SuppTables_MicroorganismsSubmission_Nov2019.xlsx
- DASela_SuppFigure_MicroorganismsSubmission_Nov2019.pptx
- __MACOSX/._DASela_SuppFigure_MicroorganismsSubmission_Nov2019.pptx
