# Supplementary material for: Comparative Pangenomics of the Mammalian Gut Commensal Bifidobacterium longum
Source: Microorganisms. 2019 Dec 18;8(1):7. doi: 10.3390/microorganisms8010007 (PMC7022738; doi:10.3390/microorganisms8010007)
Supplement: Supplementary file 1 [file microorganisms-08-00007-s001.zip › DASela_SuppTables_MicroorganismsSubmission_Nov2019.xlsx]

## Sheet: Supplemental Table 1
Sequence Source	Genus	Species	Listed Subspecies	Predicted Subspecies (UBCG and/or ANI)	Strain	Isolation Source Material (when listed)	Genome Size (Mb)	GC%	Scaffolds
GenBank	Bifidobacterium	Bifidobacterium longum	infantis	infantis	ATCC 15697	infant feces	2.83275	59.9	1
GenBank	Bifidobacterium	Bifidobacterium longum	infantis	infantis	BIC1206122787	human blood	2.78904	59.8	57
GenBank	Bifidobacterium	Bifidobacterium longum	infantis	infantis	BIC1307292462	Infloran capsule	2.87962	59.9	68
GenBank	Bifidobacterium	Bifidobacterium longum	infantis	infantis	BIC1401111250	human blood	2.79389	59.8	60
GenBank	Bifidobacterium	Bifidobacterium longum	infantis	infantis	NCTC13219	not listed	2.60259	60	45
IMG-JGI	Bifidobacterium	Bifidobacterium longum	infantis	infantis	UCD301	infant feces	2.69821	59.78	293
GenBank	Bifidobacterium	Bifidobacterium longum		infantis	Bifido_S1	human blood	2.81203	59.7	81
GenBank	Bifidobacterium	Bifidobacterium longum		infantis	PC1	human blood	2.79457	59.8	83
GenBank	Bifidobacterium	Bifidobacterium longum		infantis	PC4	human blood	2.78899	59.8	69
GenBank	Bifidobacterium	Bifidobacterium longum	infantis	infantis	1888B	infant feces	2.57973	59.4	26
GenBank	Bifidobacterium	Bifidobacterium longum	infantis	infantis	BT1	human feces	2.57811	59.4	1
GenBank	Bifidobacterium	Bifidobacterium longum	infantis	infantis	EK3	human feces	2.56481	59.4	38
GenBank	Bifidobacterium	Bifidobacterium longum	infantis	infantis	IN-07	infant feces	2.74983	60	114
GenBank	Bifidobacterium	Bifidobacterium longum	infantis	infantis	IN-F29	infant feces	2.64362	59.9	58
IMG-JGI	Bifidobacterium	Bifidobacterium longum	infantis	infantis	SC142	human feces	2.7798	59.45	80
GenBank	Bifidobacterium	Bifidobacterium longum	infantis	infantis	TPY12-1	infant feces	2.64013	59.7	74
IMG-JGI	Bifidobacterium	Bifidobacterium longum	infantis	infantis	UCD298	infant feces	2.67616	59.81	330
IMG-JGI	Bifidobacterium	Bifidobacterium longum	infantis	infantis	UCD299	infant feces	2.54202	59.38	178
IMG-JGI	Bifidobacterium	Bifidobacterium longum	infantis	infantis	UCD300	infant feces	2.52349	59.58	445
IMG-JGI	Bifidobacterium	Bifidobacterium longum	infantis	infantis	UCD302	infant feces	2.46938	59.64	406
IMG-JGI	Bifidobacterium	Bifidobacterium longum	infantis	infantis	UCD304	infant feces	2.46802	59.67	433
IMG-JGI	Bifidobacterium	Bifidobacterium longum	infantis	infantis	UCD305	infant feces	2.51952	59.42	429
GenBank	Bifidobacterium	Bifidobacterium longum		infantis	Bifido_04	human blood	2.57939	59.7	48
GenBank	Bifidobacterium	Bifidobacterium longum	infantis	longum	157F	infant feces	2.40883	60.11	3
GenBank	Bifidobacterium	Bifidobacterium longum	infantis	longum	CCUG52486	human feces	2.48085	60	22
GenBank	Bifidobacterium	Bifidobacterium longum	infantis	longum	CECT 7210	infant feces	2.4677	59.9	1
GenBank	Bifidobacterium	Bifidobacterium longum	longum	longum	7	commercial probiotic	2.23558	60	36
GenBank	Bifidobacterium	Bifidobacterium longum	longum	longum	9	commercial probiotic	2.23377	60	31
GenBank	Bifidobacterium	Bifidobacterium longum	longum	longum	1-5B	human feces	2.36751	60.1	25
GenBank	Bifidobacterium	Bifidobacterium longum	longum	longum	17-1B	human feces	2.4672	60.2	20
GenBank	Bifidobacterium	Bifidobacterium longum	longum	longum	2-2B	child (6yo) feces	2.6257	59.7	141
GenBank	Bifidobacterium	Bifidobacterium longum	longum	longum	296B	infant feces	2.25318	59.9	40
GenBank	Bifidobacterium	Bifidobacterium longum	longum	longum	35B	infant (1yo) feces	2.51443	60.1	131
GenBank	Bifidobacterium	Bifidobacterium longum	longum	longum	44B	human feces	2.55922	59.7	62
GenBank	Bifidobacterium	Bifidobacterium longum	longum	longum	7-1B	human feces	2.40709	59.8	34
GenBank	Bifidobacterium	Bifidobacterium longum	longum	longum	72B	human feces	2.37445	60.3	30
GenBank	Bifidobacterium	Bifidobacterium longum	longum	longum	AH1206	human feces	2.42129	60.2	1
GenBank	Bifidobacterium	Bifidobacterium longum	longum	longum	ATCC 55813	human feces	2.39636	60.1	114
GenBank	Bifidobacterium	Bifidobacterium longum	longum	longum	BBMN68	human feces	2.26594	59.9	1
GenBank	Bifidobacterium	Bifidobacterium longum	longum	longum	BLOI2	infant feces	2.41759	60	72
GenBank	Bifidobacterium	Bifidobacterium longum	longum	longum	BORI	human (Korean) infant	2.31102	59.9	1
GenBank	Bifidobacterium	Bifidobacterium longum	longum	longum	CCUG30698	human feces	2.458	60.2	1
GenBank	Bifidobacterium	Bifidobacterium longum	longum	longum	CECT 7347	infant feces	2.32722	60	128
GenBank	Bifidobacterium	Bifidobacterium longum	longum	longum	DS32_3	Commercial dietary supplements	2.23593	60.1	28
GenBank	Bifidobacterium	Bifidobacterium longum	longum	longum	EK13	human feces	2.47453	60	39
GenBank	Bifidobacterium	Bifidobacterium longum	longum	longum	EK5	human feces	2.23129	59.7	28
GenBank	Bifidobacterium	Bifidobacterium longum	longum	longum	F8		2.38499	59.9	1
GenBank	Bifidobacterium	Bifidobacterium longum	longum	longum	GT15	adult feces	2.33752	60	1
GenBank	Bifidobacterium	Bifidobacterium longum	longum	longum	JCM 1217	adut intestine	2.38516	60.3	1
GenBank	Bifidobacterium	Bifidobacterium longum	longum	longum	KACC 91563	infant feces	2.39576	59.81	3
GenBank	Bifidobacterium	Bifidobacterium longum	longum	longum	LO-06	infant feces	2.43747	60	77
GenBank	Bifidobacterium	Bifidobacterium longum	longum	longum	LO-10	infant feces	2.54024	60.3	80
GenBank	Bifidobacterium	Bifidobacterium longum	longum	longum	LO-21	infant feces	2.65603	60.1	71
GenBank	Bifidobacterium	Bifidobacterium longum	longum	longum	LO-C29	infant feces	2.48387	60	49
GenBank	Bifidobacterium	Bifidobacterium longum	longum	longum	LO-K29a	infant feces	2.44918	60	85
GenBank	Bifidobacterium	Bifidobacterium longum	longum	longum	LO-K29b	infant feces	2.37271	60.1	97
GenBank	Bifidobacterium	Bifidobacterium longum	longum	longum	MC-42	infant feces	2.28825	59.8	29
GenBank	Bifidobacterium	Bifidobacterium longum	longum	longum	NCIMB8809	human feces	2.34099	60.1	1
IMG-JGI	Bifidobacterium	Bifidobacterium longum	longum	longum	SC596	human feces	2.60462	59.93	50
IMG-JGI	Bifidobacterium	Bifidobacterium longum	longum	longum	SC664	human feces	2.4758	59.74	23
IMG-JGI	Bifidobacterium	Bifidobacterium longum	longum	longum	UCD303		2.38394	60.21	151
IMG-JGI	Bifidobacterium	Bifidobacterium longum	longum	longum	UCD318		2.27412	59.75	342
IMG-JGI	Bifidobacterium	Bifidobacterium longum	longum	longum	UCD400	infant feces	2.26832	60.1	185
IMG-JGI	Bifidobacterium	Bifidobacterium longum	longum	longum	UCD401	infant feces	2.25625	60.08	197
IMG-JGI	Bifidobacterium	Bifidobacterium longum	longum	longum	UCD402	P&G Align Probiotic pill	2.0686	60.23	265
GenBank	Bifidobacterium	Bifidobacterium longum	longum	longum	VMKB44	human feces	2.50193	60.3	34
GenBank	Bifidobacterium	Bifidobacterium longum	longum	longum	W11	adult feces	2.32998	59.9	22
GenBank	Bifidobacterium	Bifidobacterium longum		longum	121.2	infant feces	1.87256	60.3	234
GenBank	Bifidobacterium	Bifidobacterium longum		longum	379	human feces	2.38762	60.2	24
GenBank	Bifidobacterium	Bifidobacterium longum		longum	35624	human	2.26406	60	1
GenBank	Bifidobacterium	Bifidobacterium longum		longum	105-A	human feces	2.29014	60.1	1
GenBank	Bifidobacterium	Bifidobacterium longum		longum	12_1_47BFAA	human	2.40599	60.1	86
GenBank	Bifidobacterium	Bifidobacterium longum		longum	1886B	human milk	2.47375	60.2	47
GenBank	Bifidobacterium	Bifidobacterium longum		longum	1890B	infant feces	2.34167	59.9	109
GenBank	Bifidobacterium	Bifidobacterium longum		longum	1897B	human milk	2.45361	59.9	55
GenBank	Bifidobacterium	Bifidobacterium longum		longum	1898B	infant feces	2.47439	59.9	41
GenBank	Bifidobacterium	Bifidobacterium longum		longum	239-2	vagina	2.27516	59.7	116
GenBank	Bifidobacterium	Bifidobacterium longum		longum	AF03-10	human feces	2.44408	60.2	19
GenBank	Bifidobacterium	Bifidobacterium longum		longum	AF03-20	human feces	2.44578	60.2	17
GenBank	Bifidobacterium	Bifidobacterium longum		longum	AF03-27	human feces	2.44611	60.2	20
GenBank	Bifidobacterium	Bifidobacterium longum		longum	AF04-13	human feces	2.37602	60.1	16
GenBank	Bifidobacterium	Bifidobacterium longum		longum	AF05-16	human feces	2.42575	60.4	23
GenBank	Bifidobacterium	Bifidobacterium longum		longum	AF05-2	human feces	2.42691	60.4	21
GenBank	Bifidobacterium	Bifidobacterium longum		longum	AF08-2	human feces	2.54012	60.2	23
GenBank	Bifidobacterium	Bifidobacterium longum		longum	AF11-12	human feces	2.68534	60.3	58
GenBank	Bifidobacterium	Bifidobacterium longum		longum	AF11-41	human feces	2.38362	60.3	30
GenBank	Bifidobacterium	Bifidobacterium longum		longum	AF13-34	human feces	2.31949	60.4	24
GenBank	Bifidobacterium	Bifidobacterium longum		longum	AF13-41	human feces	2.32031	60.4	22
GenBank	Bifidobacterium	Bifidobacterium longum		longum	AF14-22	human feces	2.40721	60.1	26
GenBank	Bifidobacterium	Bifidobacterium longum		longum	AF14-34	human feces	2.40908	60.1	30
GenBank	Bifidobacterium	Bifidobacterium longum		longum	AF26-10	human feces	2.34746	60.2	18
GenBank	Bifidobacterium	Bifidobacterium longum		longum	AF27-1BH	human feces	2.33708	60.1	18
GenBank	Bifidobacterium	Bifidobacterium longum		longum	AF30-11	human feces	2.2659	59.9	18
GenBank	Bifidobacterium	Bifidobacterium longum		longum	AF30-12	human feces	2.26564	59.9	16
GenBank	Bifidobacterium	Bifidobacterium longum		longum	AF34-9AC	human feces	2.4028	60	36
GenBank	Bifidobacterium	Bifidobacterium longum		longum	AF35-13AC	human feces	2.3945	60.1	21
GenBank	Bifidobacterium	Bifidobacterium longum		longum	AF36-1	human feces	2.37886	60.1	19
GenBank	Bifidobacterium	Bifidobacterium longum		longum	AM10-15B	human feces	2.41411	60.2	44
GenBank	Bifidobacterium	Bifidobacterium longum		longum	AM11-2	human feces	2.32334	60.2	25
GenBank	Bifidobacterium	Bifidobacterium longum		longum	AM11-5	human feces	2.35711	60.1	32
GenBank	Bifidobacterium	Bifidobacterium longum		longum	AM12-16	human feces	2.30797	60	23
GenBank	Bifidobacterium	Bifidobacterium longum		longum	AM16-2	human feces	2.28838	60	17
GenBank	Bifidobacterium	Bifidobacterium longum		longum	AM20-19AC	human feces	2.29489	60	43
GenBank	Bifidobacterium	Bifidobacterium longum		longum	AM20-3	human feces	2.2981	60	38
GenBank	Bifidobacterium	Bifidobacterium longum		longum	AM20-39	human feces	2.29653	60	22
GenBank	Bifidobacterium	Bifidobacterium longum		longum	AM21-20	human feces	2.33249	60	25
GenBank	Bifidobacterium	Bifidobacterium longum		longum	AM30-9LB	human feces	2.29747	60.1	28
GenBank	Bifidobacterium	Bifidobacterium longum		longum	AM31-13LB	human feces	2.43452	60.2	14
GenBank	Bifidobacterium	Bifidobacterium longum		longum	AM34-3	human feces	2.37749	60.1	24
GenBank	Bifidobacterium	Bifidobacterium longum		longum	AM39-10AC	human feces	2.23371	60	14
GenBank	Bifidobacterium	Bifidobacterium longum		longum	AM39-8AC	human feces	2.34569	60.1	14
GenBank	Bifidobacterium	Bifidobacterium longum		longum	AM42-13AT	human feces	2.22637	60.1	16
GenBank	Bifidobacterium	Bifidobacterium longum		longum	APC1462	human feces	2.41778	60.3	27
GenBank	Bifidobacterium	Bifidobacterium longum		longum	APC1464	human feces	2.34652	60.1	31
GenBank	Bifidobacterium	Bifidobacterium longum		longum	APC1465	human feces	2.45221	59.7	57
GenBank	Bifidobacterium	Bifidobacterium longum		longum	APC1466	human feces	2.41998	59.8	51
GenBank	Bifidobacterium	Bifidobacterium longum		longum	APC1468	human feces	2.39516	60.2	45
GenBank	Bifidobacterium	Bifidobacterium longum		longum	APC1472	human feces	2.36404	60.2	50
GenBank	Bifidobacterium	Bifidobacterium longum		longum	APC1473	human feces	2.31707	59.8	39
GenBank	Bifidobacterium	Bifidobacterium longum		longum	APC1476	human feces	2.53254	60	48
GenBank	Bifidobacterium	Bifidobacterium longum		longum	APC1477	human feces	2.22881	59.8	24
GenBank	Bifidobacterium	Bifidobacterium longum		longum	APC1478	human feces	2.22335	59.8	21
GenBank	Bifidobacterium	Bifidobacterium longum		longum	APC1480	human feces	2.47775	59.9	27
GenBank	Bifidobacterium	Bifidobacterium longum		longum	APC1482	human feces	2.33744	60.2	72
GenBank	Bifidobacterium	Bifidobacterium longum		longum	APC1503	human feces	2.5627	59.7	39
GenBank	Bifidobacterium	Bifidobacterium longum		longum	APC1504	human feces	2.31029	60.2	51
GenBank	Bifidobacterium	Bifidobacterium longum		longum	BB-79	human feces	2.20609	59.9	23
GenBank	Bifidobacterium	Bifidobacterium longum		longum	BG7	infant feces	2.45576	60.01	2
GenBank	Bifidobacterium	Bifidobacterium longum		longum	Bifido_01	human blood	2.33463	59.9	39
GenBank	Bifidobacterium	Bifidobacterium longum		longum	Bifido_02	human blood	2.33429	60.1	97
GenBank	Bifidobacterium	Bifidobacterium longum		longum	Bifido_03	human blood	2.41363	60.1	82
GenBank	Bifidobacterium	Bifidobacterium longum		longum	Bifido_05	human blood	2.33474	59.9	88
GenBank	Bifidobacterium	Bifidobacterium longum		longum	Bifido_06	human blood	2.42182	60	48
GenBank	Bifidobacterium	Bifidobacterium longum		longum	Bifido_09	human blood	2.66124	59.9	68
	Bifidobacterium	Bifidobacterium longum		longum	CECT7894	infant feces	2.30849	59.9	37
GenBank	Bifidobacterium	Bifidobacterium longum		longum	CMW7750	pregnant human vagina	2.37208	60	39
GenBank	Bifidobacterium	Bifidobacterium longum		longum	D2957	industrial probiotic strain	2.33023	60.4	13
GenBank	Bifidobacterium	Bifidobacterium longum		longum	DJO10A		2.37528	59.9	120
GenBank	Bifidobacterium	Bifidobacterium longum		longum	DPC6316	human feces	2.39397	60.4	32
GenBank	Bifidobacterium	Bifidobacterium longum		longum	DPC6317	human feces	2.44863	60.2	20
GenBank	Bifidobacterium	Bifidobacterium longum		longum	DPC6320	human feces	2.33037	59.9	25
GenBank	Bifidobacterium	Bifidobacterium longum		longum	DPC6321	human feces	2.38236	59.9	28
GenBank	Bifidobacterium	Bifidobacterium longum		longum	DPC6323	human feces	2.39696	60.2	52
GenBank	Bifidobacterium	Bifidobacterium longum		longum	DS1_3	Commercial dietary supplements	2.41728	60	170
GenBank	Bifidobacterium	Bifidobacterium longum		longum	DS15_3	Commercial dietary supplements	2.39818	59.9	21
GenBank	Bifidobacterium	Bifidobacterium longum		longum	DS18_3	Commercial dietary supplements	2.44826	59.7	174
GenBank	Bifidobacterium	Bifidobacterium longum		longum	DS7_3	Commercial dietary supplements	2.23729	60	17
GenBank	Bifidobacterium	Bifidobacterium longum		longum	DS9_3	Commercial dietary supplements	2.39717	59.9	13
GenBank	Bifidobacterium	Bifidobacterium longum		longum	E18	adult feces	2.37297	60	1
GenBank	Bifidobacterium	Bifidobacterium longum		longum	ICIS-505	human feces	2.44884	59.71	60
GenBank	Bifidobacterium	Bifidobacterium longum		longum	Indica	human feces	2.37423	60	43
GenBank	Bifidobacterium	Bifidobacterium longum		longum	N2E12	vagina	2.34466	60	55
GenBank	Bifidobacterium	Bifidobacterium longum		longum	N2F05	vagina	2.33342	59.9	43
GenBank	Bifidobacterium	Bifidobacterium longum		longum	N2G10	vagina	2.27838	60.1	351
GenBank	Bifidobacterium	Bifidobacterium longum		longum	N3A01	vagina	2.30522	59.9	46
GenBank	Bifidobacterium	Bifidobacterium longum		longum	N3E01-2	vagina	2.34278	59.7	24
GenBank	Bifidobacterium	Bifidobacterium longum		longum	N5E04	vagina	2.45599	59.3	30
GenBank	Bifidobacterium	Bifidobacterium longum		longum	N6D05	vagina	2.72332	59.7	185
GenBank	Bifidobacterium	Bifidobacterium longum		longum	NCC2705	infant feces	2.26027	60.11	2
GenBank	Bifidobacterium	Bifidobacterium longum		longum	OF01-16	human feces	2.2483	60	48
GenBank	Bifidobacterium	Bifidobacterium longum		longum	OM05-2BH	human feces	2.43685	60.1	46
GenBank	Bifidobacterium	Bifidobacterium longum		longum	TF01-22	human feces	2.38449	60.2	14
GenBank	Bifidobacterium	Bifidobacterium longum		longum	TF06-12AC	human feces	2.52763	59.6	21
GenBank	Bifidobacterium	Bifidobacterium longum		longum	TF06-45A	human feces	2.52562	59.6	21
GenBank	Bifidobacterium	Bifidobacterium longum		longum	TF07-31	human feces	2.44332	60	22
GenBank	Bifidobacterium	Bifidobacterium longum		longum	TF07-34	human feces	2.3738	60.1	26
GenBank	Bifidobacterium	Bifidobacterium longum		longum	TF07-39	human feces	2.45182	60.1	16
GenBank	Bifidobacterium	Bifidobacterium longum		longum	TF08-4AC	human feces	2.4296	60.1	22
GenBank	Bifidobacterium	Bifidobacterium longum		longum	TM01-1	human feces	2.35075	60.3	19
GenBank	Bifidobacterium	Bifidobacterium longum		longum	TM02-7	human feces	2.39325	60.3	31
GenBank	Bifidobacterium	Bifidobacterium longum		longum	TM04-17	human feces	2.4148	60	51
GenBank	Bifidobacterium	Bifidobacterium longum		longum	TM04-48B	human feces	2.37324	60	25
GenBank	Bifidobacterium	Bifidobacterium longum		longum	TM05-14	human feces	2.50681	59.9	19
GenBank	Bifidobacterium	Bifidobacterium longum		longum	TM06-1	human feces	2.40404	60.2	14
GenBank	Bifidobacterium	Bifidobacterium longum		longum	UBA2088	wastewater metagenome	1.87849	59.2	227
This study	Bifidobacterium	Bifidobacterium longum		longum	UMA3015	infant feces	2.4101	60.2	72
GenBank	Bifidobacterium	Bifidobacterium longum		longum	UMB0788	human female urinary tract	2.45493	60.2	35
		Bifidobacterium longum		longum	VKPM_Ac1636	human gut	2.32174	60.2	73
GenBank	Bifidobacterium	Bifidobacterium longum	longum	suis	CMCC P0001	human	2.42435	59.7	72
GenBank	Bifidobacterium	Bifidobacterium longum	longum	suis	JDM301	infant feces	2.47784	59.8	1
GenBank	Bifidobacterium	Bifidobacterium longum	suis	suis	AGR2137	calf feces	2.27038	59.9	49
GenBank	Bifidobacterium	Bifidobacterium longum	suis	suis	BSM11-5	infant feces	2.60288	59.9	45
IMG-JGI	Bifidobacterium	Bifidobacterium longum	suis	suis	UCD389	pig feces	2.31228	59.83	228
IMG-JGI	Bifidobacterium	Bifidobacterium longum	suis	suis	UCD391	pig feces	2.29489	60.01	340
IMG-JGI	Bifidobacterium	Bifidobacterium longum	suis	suis	UCD398	calf feces	2.41364	60.36	223
IMG-JGI	Bifidobacterium	Bifidobacterium longum	suis	suis	UCD399	infant rhesus macaque feces	2.60416	59.7	175
GenBank	Bifidobacterium	Bifidobacterium longum		suis	APC1461	human feces	2.41899	60	37
GenBank	Bifidobacterium	Bifidobacterium longum		suis	BXY01	human gut	2.4806	59.8	1
GenBank	Bifidobacterium	Bifidobacterium longum		suis	Su859	piglet feces	2.39298	60	1
GenBank	Bifidobacterium	Bifidobacterium longum	suis	suis	UMA026	calf feces	2.39256	60.1	66
This study	Bifidobacterium	Bifidobacterium longum	suillum	suis/suillum	JCM19995	piglet feces	2.367	58.9	248

## Sheet: Supplemental Table 2
	UCD302	AM16_2	Bifido_04	EK3	TF07_31	CECT7894	UCD400	Bifido_S1	AF34_9AC	105_A	TM06_1	ATCC15697	AF26_10	NCC2705	AM34_3	VKPM_Ac1636	CCUG30698	GT15	BIC787	DS1_3	JCM1217	AM10_15B	1890B	1897B	AM20_3	CMCCP0001	OF01_16	2_2B	D2957	379	35624	N2E12	Indica	CCUG52486	APC1465	TF07_34	LO_K29b	Bifido_01	UCD303	UMA026	DS32_3	TM01_1	N2G10	UCD401	DS18_3	TPY12_1	UMA3015	CECT7210	UCD318
UCD302	1	0.958295	0.980149	0.981267	0.958343	0.958575	0.958736	0.981928	0.957479	0.957831	0.958104	0.981939	0.957806	0.958495	0.958129	0.957682	0.957378	0.957915	0.981915	0.957808	0.957473	0.95804	0.958694	0.95763	0.958146	0.966394	0.957954	0.957378	0.957548	0.957305	0.95818	0.9574	0.95903	0.958546	0.958274	0.95824	0.957982	0.958842	0.959237	0.964286	0.958229	0.958609	0.95474	0.958807	0.957832	0.982171	0.958656	0.95845	0.958802
AM16_2	0.958295	1	0.958789	0.955635	0.991804	0.987674	0.987937	0.956344	0.991047	0.991237	0.992401	0.95634	0.99142	0.987657	0.991237	0.990286	0.988589	0.988773	0.956393	0.989693	0.99087	0.989794	0.988357	0.97158	0.990505	0.968412	0.990381	0.987723	0.990783	0.989149	0.9912	0.98531	0.987101	0.98842	0.988658	0.991911	0.990021	0.988157	0.989105	0.965926	0.989133	0.990275	0.982849	0.988108	0.989876	0.956213	0.989093	0.987384	0.990096
Bifido_04	0.980149	0.958789	1	0.98084	0.960061	0.960188	0.960178	0.982264	0.958895	0.958723	0.959339	0.982323	0.959387	0.960024	0.959393	0.958958	0.959462	0.960175	0.982332	0.959161	0.959366	0.959714	0.960468	0.957261	0.958993	0.964329	0.959618	0.959819	0.959376	0.959966	0.959521	0.958239	0.960252	0.960124	0.959642	0.960193	0.958924	0.959651	0.961186	0.96434	0.959111	0.960181	0.956288	0.960072	0.959204	0.982076	0.960589	0.959109	0.961105
EK3	0.981267	0.955635	0.98084	1	0.955279	0.955809	0.957464	0.984342	0.956389	0.955785	0.955784	0.984323	0.955076	0.956641	0.955599	0.954626	0.954539	0.956226	0.984357	0.955414	0.955745	0.955147	0.957451	0.954749	0.955572	0.963375	0.955366	0.956043	0.955692	0.955608	0.955446	0.955163	0.957435	0.955214	0.95704	0.955359	0.955848	0.95675	0.956206	0.965353	0.956558	0.956336	0.952516	0.957412	0.955452	0.982569	0.95635	0.955627	0.957055
TF07_31	0.958343	0.991804	0.960061	0.955279	1	0.988708	0.989199	0.956183	0.991707	0.990628	0.991714	0.956114	0.991087	0.988869	0.991051	0.989633	0.989239	0.989853	0.956219	0.989315	0.990056	0.989596	0.988477	0.972384	0.990969	0.968623	0.991396	0.988627	0.990099	0.989161	0.991712	0.985906	0.986447	0.988285	0.988616	0.998831	0.989825	0.988728	0.989357	0.965582	0.989126	0.98972	0.982445	0.989245	0.989465	0.95615	0.988939	0.988747	0.989234
CECT7894	0.958575	0.987674	0.960188	0.955809	0.988708	1	0.987682	0.957711	0.987557	0.989217	0.988681	0.957653	0.988384	0.987144	0.988306	0.988665	0.988189	0.988118	0.957663	0.987754	0.987899	0.988142	0.988642	0.972001	0.987859	0.969218	0.988638	0.987709	0.987913	0.989482	0.989135	0.984608	0.986392	0.987564	0.987915	0.988673	0.988592	0.987797	0.988356	0.967193	0.987654	0.988433	0.982131	0.987734	0.988043	0.957584	0.988922	0.988731	0.988435
UCD400	0.958736	0.987937	0.960178	0.957464	0.989199	0.987682	1	0.956884	0.987727	0.988832	0.98875	0.95685	0.988556	0.987638	0.988349	0.988438	0.987821	0.9876	0.956906	0.988199	0.989076	0.988213	0.988125	0.971504	0.988546	0.968196	0.988104	0.987443	0.988986	0.988619	0.989875	0.984518	0.986424	0.98728	0.98841	0.989136	0.988649	0.988504	0.9882	0.967375	0.987596	0.988282	0.982128	0.999884	0.98839	0.957411	0.989032	0.988436	0.988104
Bifido_S1	0.981928	0.956344	0.982264	0.984342	0.956183	0.957711	0.956884	1	0.956424	0.956251	0.956475	0.999953	0.95599	0.956992	0.956776	0.95565	0.954079	0.956784	0.999985	0.955874	0.955032	0.956321	0.95783	0.954989	0.957001	0.964408	0.956566	0.955665	0.955077	0.954566	0.956965	0.955886	0.957072	0.95634	0.955897	0.956135	0.95548	0.956375	0.956944	0.964939	0.956759	0.956739	0.952572	0.956858	0.955892	0.98266	0.956267	0.956022	0.95767
AF34_9AC	0.957479	0.991047	0.958895	0.956389	0.991707	0.987557	0.987727	0.956424	1	0.989769	0.991126	0.956269	0.990084	0.987257	0.991434	0.990154	0.988839	0.988137	0.956299	0.989076	0.990249	0.989274	0.987513	0.971752	0.989676	0.967705	0.990207	0.988138	0.990209	0.988732	0.990101	0.985499	0.98613	0.987625	0.987848	0.991567	0.989117	0.988088	0.988412	0.966106	0.988961	0.989642	0.983847	0.987872	0.989172	0.956459	0.988411	0.988003	0.989342
105_A	0.957831	0.991237	0.958723	0.955785	0.990628	0.989217	0.988832	0.956251	0.989769	1	0.990971	0.95641	0.990537	0.98799	0.990612	0.990003	0.988565	0.988179	0.956269	0.989367	0.990316	0.990213	0.988319	0.971785	0.990163	0.96797	0.990071	0.988346	0.990313	0.989184	0.990861	0.986375	0.986526	0.989302	0.988874	0.991009	0.989957	0.988657	0.989211	0.966099	0.989102	0.98951	0.983817	0.988908	0.9896	0.956869	0.989475	0.988102	0.989617
TM06_1	0.958104	0.992401	0.959339	0.955784	0.991714	0.988681	0.98875	0.956475	0.991126	0.990971	1	0.95626	0.990865	0.988169	0.991487	0.990535	0.988995	0.988864	0.956338	0.989796	0.990161	0.98969	0.988147	0.971074	0.990974	0.96806	0.990074	0.988717	0.990098	0.989004	0.990837	0.986393	0.986838	0.988075	0.988231	0.991903	0.989715	0.988503	0.988696	0.965707	0.989593	0.98956	0.983657	0.988802	0.990036	0.956584	0.98808	0.988284	0.99059
ATCC15697	0.981939	0.95634	0.982323	0.984323	0.956114	0.957653	0.95685	0.999953	0.956269	0.95641	0.95626	1	0.956003	0.957023	0.956715	0.955481	0.954027	0.956924	0.999958	0.955745	0.955251	0.956063	0.95785	0.955033	0.957041	0.964197	0.956412	0.955516	0.955153	0.95451	0.956924	0.955975	0.95706	0.956477	0.955833	0.956165	0.955598	0.956304	0.957087	0.964932	0.956771	0.956696	0.952539	0.956894	0.955851	0.982798	0.956181	0.956165	0.957679
AF26_10	0.957806	0.99142	0.959387	0.955076	0.991087	0.988384	0.988556	0.95599	0.990084	0.990537	0.990865	0.956003	1	0.987899	0.991246	0.989803	0.988804	0.988701	0.956019	0.989423	0.98965	0.989687	0.988264	0.9719	0.990381	0.967541	0.991151	0.987415	0.989602	0.989114	0.990085	0.98635	0.986957	0.988257	0.988496	0.991247	0.989394	0.988307	0.988445	0.965675	0.989119	0.989967	0.98308	0.988583	0.989629	0.956448	0.988968	0.987888	0.990522
NCC2705	0.958495	0.987657	0.960024	0.956641	0.988869	0.987144	0.987638	0.956992	0.987257	0.98799	0.988169	0.957023	0.987899	1	0.987975	0.987856	0.987523	0.988258	0.956963	0.988004	0.988401	0.987444	0.98823	0.971209	0.987405	0.969502	0.987266	0.987086	0.988275	0.988139	0.989484	0.984405	0.986226	0.989042	0.987858	0.988863	0.987654	0.987743	0.987873	0.9688	0.987528	0.987895	0.981837	0.987796	0.988191	0.957703	0.987722	0.987903	0.987933
AM34_3	0.958129	0.991237	0.959393	0.955599	0.991051	0.988306	0.988349	0.956776	0.991434	0.990612	0.991487	0.956715	0.991246	0.987975	1	0.989651	0.987952	0.988861	0.956638	0.989169	0.989618	0.990026	0.988298	0.97153	0.990407	0.968122	0.990837	0.987765	0.989769	0.988601	0.990529	0.98612	0.986156	0.988042	0.988799	0.991153	0.989601	0.98839	0.989193	0.965562	0.989933	0.989805	0.98283	0.988364	0.989385	0.956477	0.988844	0.98796	0.990056
VKPM_Ac1636	0.957682	0.990286	0.958958	0.954626	0.989633	0.988665	0.988438	0.95565	0.990154	0.990003	0.990535	0.955481	0.989803	0.987856	0.989651	1	0.989431	0.989666	0.955481	0.990043	0.990771	0.988952	0.988668	0.971122	0.989558	0.968105	0.988974	0.988116	0.99077	0.9899	0.990875	0.986208	0.986255	0.988576	0.988125	0.989906	0.98886	0.988597	0.987979	0.966224	0.989022	0.989736	0.982713	0.988614	0.990332	0.95627	0.988585	0.988126	0.990863
CCUG30698	0.957378	0.988589	0.959462	0.954539	0.989239	0.988189	0.987821	0.954079	0.988839	0.988565	0.988995	0.954027	0.988804	0.987523	0.987952	0.989431	1	0.990397	0.95417	0.988991	0.988627	0.988784	0.98906	0.970812	0.989034	0.968768	0.98879	0.987359	0.98864	0.989898	0.989905	0.985947	0.986352	0.988835	0.98812	0.989499	0.988512	0.987677	0.988128	0.966211	0.988274	0.98837	0.981693	0.988014	0.989308	0.956399	0.987891	0.988681	0.989758
GT15	0.957915	0.988773	0.960175	0.956226	0.989853	0.988118	0.9876	0.956784	0.988137	0.988179	0.988864	0.956924	0.988701	0.988258	0.988861	0.989666	0.990397	1	0.956606	0.98981	0.989885	0.988762	0.98887	0.97216	0.988475	0.969328	0.98894	0.988934	0.989783	0.99123	0.989513	0.985514	0.986859	0.989213	0.988705	0.989734	0.988292	0.98782	0.988834	0.968078	0.988605	0.988434	0.982408	0.98752	0.990068	0.957085	0.988563	0.988594	0.990185
BIC787	0.981915	0.956393	0.982332	0.984357	0.956219	0.957663	0.956906	0.999985	0.956299	0.956269	0.956338	0.999958	0.956019	0.956963	0.956638	0.955481	0.95417	0.956606	1	0.955813	0.955181	0.956109	0.957849	0.955092	0.957074	0.964424	0.956532	0.955574	0.955207	0.954611	0.956871	0.95606	0.957082	0.956543	0.955911	0.956248	0.955599	0.956341	0.957089	0.964927	0.95683	0.956778	0.952642	0.956942	0.955967	0.982755	0.956255	0.956143	0.95769
DS1_3	0.957808	0.989693	0.959161	0.955414	0.989315	0.987754	0.988199	0.955874	0.989076	0.989367	0.989796	0.955745	0.989423	0.988004	0.989169	0.990043	0.988991	0.98981	0.955813	1	0.990294	0.988778	0.987912	0.97142	0.989535	0.96866	0.988545	0.987095	0.990355	0.989127	0.990602	0.985951	0.986246	0.988863	0.988027	0.989199	0.989001	0.988417	0.988356	0.965865	0.98855	0.989302	0.982136	0.988195	0.999474	0.956182	0.98863	0.988689	0.991439
JCM1217	0.957473	0.99087	0.959366	0.955745	0.990056	0.987899	0.989076	0.955032	0.990249	0.990316	0.990161	0.955251	0.98965	0.988401	0.989618	0.990771	0.988627	0.989885	0.955181	0.990294	1	0.988789	0.987926	0.972035	0.989542	0.968186	0.988872	0.988495	0.999894	0.988291	0.990568	0.985846	0.986972	0.98895	0.987419	0.989946	0.989981	0.988794	0.988214	0.965479	0.989093	0.988464	0.98257	0.989023	0.99058	0.956219	0.989502	0.988918	0.99116
AM10_15B	0.95804	0.989794	0.959714	0.955147	0.989596	0.988142	0.988213	0.956321	0.989274	0.990213	0.98969	0.956063	0.989687	0.987444	0.990026	0.988952	0.988784	0.988762	0.956109	0.988778	0.988789	1	0.988178	0.971905	0.990148	0.968152	0.98908	0.987124	0.988724	0.988901	0.989592	0.985728	0.986702	0.989111	0.988371	0.989817	0.98994	0.98916	0.989204	0.966057	0.989244	0.990367	0.982563	0.988357	0.988991	0.956113	0.988521	0.988717	0.989173
1890B	0.958694	0.988357	0.960468	0.957451	0.988477	0.988642	0.988125	0.95783	0.987513	0.988319	0.988147	0.95785	0.988264	0.98823	0.988298	0.988668	0.98906	0.98887	0.957849	0.987912	0.987926	0.988178	1	0.972129	0.987974	0.969866	0.988441	0.98769	0.987914	0.989158	0.988784	0.985605	0.986967	0.989633	0.98813	0.988556	0.988405	0.988815	0.988515	0.968674	0.988618	0.988693	0.982509	0.98838	0.98812	0.957758	0.989066	0.988177	0.988405
1897B	0.95763	0.97158	0.957261	0.954749	0.972384	0.972001	0.971504	0.954989	0.971752	0.971785	0.971074	0.955033	0.9719	0.971209	0.97153	0.971122	0.970812	0.97216	0.955092	0.97142	0.972035	0.971905	0.972129	1	0.971206	0.964507	0.971596	0.970921	0.972158	0.971795	0.972009	0.969395	0.971197	0.970758	0.971219	0.972554	0.971265	0.970352	0.970496	0.963478	0.97151	0.971426	0.966225	0.971598	0.971703	0.956204	0.970302	0.970759	0.972753
AM20_3	0.958146	0.990505	0.958993	0.955572	0.990969	0.987859	0.988546	0.957001	0.989676	0.990163	0.990974	0.957041	0.990381	0.987405	0.990407	0.989558	0.989034	0.988475	0.957074	0.989535	0.989542	0.990148	0.987974	0.971206	1	0.9682	0.989343	0.987101	0.989656	0.98897	0.990577	0.986173	0.986428	0.988545	0.988401	0.990826	0.990021	0.988434	0.988993	0.966131	0.988573	0.989474	0.98308	0.988567	0.989812	0.956649	0.988852	0.988336	0.989615
CMCCP0001	0.966394	0.968412	0.964329	0.963375	0.968623	0.969218	0.968196	0.964408	0.967705	0.96797	0.96806	0.964197	0.967541	0.969502	0.968122	0.968105	0.968768	0.969328	0.964424	0.96866	0.968186	0.968152	0.969866	0.964507	0.9682	1	0.968604	0.968402	0.968251	0.968508	0.968661	0.967847	0.969342	0.968708	0.968895	0.96886	0.968314	0.969392	0.970549	0.981655	0.968775	0.968383	0.964123	0.968188	0.968805	0.963726	0.968326	0.968744	0.969642
OF01_16	0.957954	0.990381	0.959618	0.955366	0.991396	0.988638	0.988104	0.956566	0.990207	0.990071	0.990074	0.956412	0.991151	0.987266	0.990837	0.988974	0.98879	0.98894	0.956532	0.988545	0.988872	0.98908	0.988441	0.971596	0.989343	0.968604	1	0.988075	0.988823	0.988781	0.990221	0.985644	0.986094	0.987481	0.987853	0.991232	0.988506	0.986982	0.988998	0.966353	0.988876	0.989285	0.98274	0.988202	0.988776	0.956649	0.988787	0.987876	0.989502
2_2B	0.957378	0.987723	0.959819	0.956043	0.988627	0.987709	0.987443	0.955665	0.988138	0.988346	0.988717	0.955516	0.987415	0.987086	0.987765	0.988116	0.987359	0.988934	0.955574	0.987095	0.988495	0.987124	0.98769	0.970921	0.987101	0.968402	0.988075	1	0.988427	0.987283	0.988914	0.984924	0.985175	0.986742	0.986302	0.989086	0.987738	0.987177	0.986003	0.96706	0.987429	0.986775	0.981595	0.987387	0.987386	0.957132	0.986834	0.986995	0.988186
D2957	0.957548	0.990783	0.959376	0.955692	0.990099	0.987913	0.988986	0.955077	0.990209	0.990313	0.990098	0.955153	0.989602	0.988275	0.989769	0.99077	0.98864	0.989783	0.955207	0.990355	0.999894	0.988724	0.987914	0.972158	0.989656	0.968251	0.988823	0.988427	1	0.988212	0.990595	0.985948	0.986918	0.988971	0.987315	0.990007	0.989934	0.988894	0.988074	0.965346	0.988992	0.988426	0.9825	0.989019	0.990635	0.956218	0.989441	0.988783	0.991111
379	0.957305	0.989149	0.959966	0.955608	0.989161	0.989482	0.988619	0.954566	0.988732	0.989184	0.989004	0.95451	0.989114	0.988139	0.988601	0.9899	0.989898	0.99123	0.954611	0.989127	0.988291	0.988901	0.989158	0.971795	0.98897	0.968508	0.988781	0.987283	0.988212	1	0.989674	0.985559	0.987282	0.989561	0.988068	0.989067	0.988495	0.988168	0.988736	0.967591	0.988769	0.989469	0.981973	0.988651	0.989519	0.957023	0.989167	0.989193	0.990813
35624	0.95818	0.9912	0.959521	0.955446	0.991712	0.989135	0.989875	0.956965	0.990101	0.990861	0.990837	0.956924	0.990085	0.989484	0.990529	0.990875	0.989905	0.989513	0.956871	0.990602	0.990568	0.989592	0.988784	0.972009	0.990577	0.968661	0.990221	0.988914	0.990595	0.989674	1	0.986547	0.987656	0.989275	0.989728	0.991619	0.990245	0.989224	0.989881	0.966603	0.989622	0.989589	0.983041	0.989863	0.9909	0.957025	0.990084	0.989376	0.990377
N2E12	0.9574	0.98531	0.958239	0.955163	0.985906	0.984608	0.984518	0.955886	0.985499	0.986375	0.986393	0.955975	0.98635	0.984405	0.98612	0.986208	0.985947	0.985514	0.95606	0.985951	0.985846	0.985728	0.985605	0.969395	0.986173	0.967847	0.985644	0.984924	0.985948	0.985559	0.986547	1	0.98592	0.985122	0.984926	0.986137	0.985382	0.985495	0.985862	0.965602	0.987992	0.985531	0.981487	0.984701	0.986157	0.956302	0.985285	0.985264	0.986316
Indica	0.95903	0.987101	0.960252	0.957435	0.986447	0.986392	0.986424	0.957072	0.98613	0.986526	0.986838	0.95706	0.986957	0.986226	0.986156	0.986255	0.986352	0.986859	0.957082	0.986246	0.986972	0.986702	0.986967	0.971197	0.986428	0.969342	0.986094	0.985175	0.986918	0.987282	0.987656	0.98592	1	0.986165	0.986348	0.98675	0.986607	0.985539	0.986536	0.968973	0.98789	0.987889	0.98039	0.986338	0.986413	0.957453	0.986639	0.985994	0.985934
CCUG52486	0.958546	0.98842	0.960124	0.955214	0.988285	0.987564	0.98728	0.95634	0.987625	0.989302	0.988075	0.956477	0.988257	0.989042	0.988042	0.988576	0.988835	0.989213	0.956543	0.988863	0.98895	0.989111	0.989633	0.970758	0.988545	0.968708	0.987481	0.986742	0.988971	0.989561	0.989275	0.985122	0.986165	1	0.988492	0.988693	0.98871	0.988811	0.98766	0.967558	0.987882	0.988914	0.981133	0.987347	0.989107	0.957596	0.987945	0.987945	0.988275
APC1465	0.958274	0.988658	0.959642	0.95704	0.988616	0.987915	0.98841	0.955897	0.987848	0.988874	0.988231	0.955833	0.988496	0.987858	0.988799	0.988125	0.98812	0.988705	0.955911	0.988027	0.987419	0.988371	0.98813	0.971219	0.988401	0.968895	0.987853	0.986302	0.987315	0.988068	0.989728	0.984926	0.986348	0.988492	1	0.988785	0.989313	0.988553	0.987484	0.968298	0.987037	0.988468	0.98148	0.988442	0.98832	0.957586	0.989345	0.988501	0.988585
TF07_34	0.95824	0.991911	0.960193	0.955359	0.998831	0.988673	0.989136	0.956135	0.991567	0.991009	0.991903	0.956165	0.991247	0.988863	0.991153	0.989906	0.989499	0.989734	0.956248	0.989199	0.989946	0.989817	0.988556	0.972554	0.990826	0.96886	0.991232	0.989086	0.990007	0.989067	0.991619	0.986137	0.98675	0.988693	0.988785	1	0.989754	0.989099	0.989588	0.965733	0.98931	0.989792	0.982619	0.989193	0.989472	0.956332	0.989126	0.989069	0.990002
LO_K29b	0.957982	0.990021	0.958924	0.955848	0.989825	0.988592	0.988649	0.95548	0.989117	0.989957	0.989715	0.955598	0.989394	0.987654	0.989601	0.98886	0.988512	0.988292	0.955599	0.989001	0.989981	0.98994	0.988405	0.971265	0.990021	0.968314	0.988506	0.987738	0.989934	0.988495	0.990245	0.985382	0.986607	0.98871	0.989313	0.989754	1	0.989019	0.988337	0.967012	0.988637	0.989805	0.982965	0.98882	0.989388	0.956667	0.988933	0.987997	0.988849
Bifido_01	0.958842	0.988157	0.959651	0.95675	0.988728	0.987797	0.988504	0.956375	0.988088	0.988657	0.988503	0.956304	0.988307	0.987743	0.98839	0.988597	0.987677	0.98782	0.956341	0.988417	0.988794	0.98916	0.988815	0.970352	0.988434	0.969392	0.986982	0.987177	0.988894	0.988168	0.989224	0.985495	0.985539	0.988811	0.988553	0.989099	0.989019	1	0.987906	0.967791	0.987826	0.989221	0.981584	0.988425	0.988606	0.958129	0.98822	0.988495	0.987644
UCD303	0.959237	0.989105	0.961186	0.956206	0.989357	0.988356	0.9882	0.956944	0.988412	0.989211	0.988696	0.957087	0.988445	0.987873	0.989193	0.987979	0.988128	0.988834	0.957089	0.988356	0.988214	0.989204	0.988515	0.970496	0.988993	0.970549	0.988998	0.986003	0.988074	0.988736	0.989881	0.985862	0.986536	0.98766	0.987484	0.989588	0.988337	0.987906	1	0.967953	0.989398	0.988988	0.981383	0.9883	0.988562	0.958136	0.987691	0.988484	0.988413
UMA026	0.964286	0.965926	0.96434	0.965353	0.965582	0.967193	0.967375	0.964939	0.966106	0.966099	0.965707	0.964932	0.965675	0.9688	0.965562	0.966224	0.966211	0.968078	0.964927	0.965865	0.965479	0.966057	0.968674	0.963478	0.966131	0.981655	0.966353	0.96706	0.965346	0.967591	0.966603	0.965602	0.968973	0.967558	0.968298	0.965733	0.967012	0.967791	0.967953	1	0.966655	0.966981	0.961558	0.967436	0.96604	0.963732	0.967856	0.967761	0.967265
DS32_3	0.958229	0.989133	0.959111	0.956558	0.989126	0.987654	0.987596	0.956759	0.988961	0.989102	0.989593	0.956771	0.989119	0.987528	0.989933	0.989022	0.988274	0.988605	0.95683	0.98855	0.989093	0.989244	0.988618	0.97151	0.988573	0.968775	0.988876	0.987429	0.988992	0.988769	0.989622	0.987992	0.98789	0.987882	0.987037	0.98931	0.988637	0.987826	0.989398	0.966655	1	0.989017	0.984084	0.987646	0.988901	0.957061	0.987833	0.987963	0.989045
TM01_1	0.958609	0.990275	0.960181	0.956336	0.98972	0.988433	0.988282	0.956739	0.989642	0.98951	0.98956	0.956696	0.989967	0.987895	0.989805	0.989736	0.98837	0.988434	0.956778	0.989302	0.988464	0.990367	0.988693	0.971426	0.989474	0.968383	0.989285	0.986775	0.988426	0.989469	0.989589	0.985531	0.987889	0.988914	0.988468	0.989792	0.989805	0.989221	0.988988	0.966981	0.989017	1	0.982377	0.988188	0.98939	0.957223	0.988196	0.988464	0.989941
N2G10	0.95474	0.982849	0.956288	0.952516	0.982445	0.982131	0.982128	0.952572	0.983847	0.983817	0.983657	0.952539	0.98308	0.981837	0.98283	0.982713	0.981693	0.982408	0.952642	0.982136	0.98257	0.982563	0.982509	0.966225	0.98308	0.964123	0.98274	0.981595	0.9825	0.981973	0.983041	0.981487	0.98039	0.981133	0.98148	0.982619	0.982965	0.981584	0.981383	0.961558	0.984084	0.982377	1	0.982185	0.982316	0.953416	0.98179	0.981614	0.982629
UCD401	0.958807	0.988108	0.960072	0.957412	0.989245	0.987734	0.999884	0.956858	0.987872	0.988908	0.988802	0.956894	0.988583	0.987796	0.988364	0.988614	0.988014	0.98752	0.956942	0.988195	0.989023	0.988357	0.98838	0.971598	0.988567	0.968188	0.988202	0.987387	0.989019	0.988651	0.989863	0.984701	0.986338	0.987347	0.988442	0.989193	0.98882	0.988425	0.9883	0.967436	0.987646	0.988188	0.982185	1	0.988488	0.957271	0.989152	0.988495	0.988049
DS18_3	0.957832	0.989876	0.959204	0.955452	0.989465	0.988043	0.98839	0.955892	0.989172	0.9896	0.990036	0.955851	0.989629	0.988191	0.989385	0.990332	0.989308	0.990068	0.955967	0.999474	0.99058	0.988991	0.98812	0.971703	0.989812	0.968805	0.988776	0.987386	0.990635	0.989519	0.9909	0.986157	0.986413	0.989107	0.98832	0.989472	0.989388	0.988606	0.988562	0.96604	0.988901	0.98939	0.982316	0.988488	1	0.956535	0.988875	0.988875	0.991673
TPY12_1	0.982171	0.956213	0.982076	0.982569	0.95615	0.957584	0.957411	0.98266	0.956459	0.956869	0.956584	0.982798	0.956448	0.957703	0.956477	0.95627	0.956399	0.957085	0.982755	0.956182	0.956219	0.956113	0.957758	0.956204	0.956649	0.963726	0.956649	0.957132	0.956218	0.957023	0.957025	0.956302	0.957453	0.957596	0.957586	0.956332	0.956667	0.958129	0.958136	0.963732	0.957061	0.957223	0.953416	0.957271	0.956535	1	0.956919	0.957315	0.957913
UMA3015	0.958656	0.989093	0.960589	0.95635	0.988939	0.988922	0.989032	0.956267	0.988411	0.989475	0.98808	0.956181	0.988968	0.987722	0.988844	0.988585	0.987891	0.988563	0.956255	0.98863	0.989502	0.988521	0.989066	0.970302	0.988852	0.968326	0.988787	0.986834	0.989441	0.989167	0.990084	0.985285	0.986639	0.987945	0.989345	0.989126	0.988933	0.98822	0.987691	0.967856	0.987833	0.988196	0.98179	0.989152	0.988875	0.956919	1	0.988076	0.988185
CECT7210	0.95845	0.987384	0.959109	0.955627	0.988747	0.988731	0.988436	0.956022	0.988003	0.988102	0.988284	0.956165	0.987888	0.987903	0.98796	0.988126	0.988681	0.988594	0.956143	0.988689	0.988918	0.988717	0.988177	0.970759	0.988336	0.968744	0.987876	0.986995	0.988783	0.989193	0.989376	0.985264	0.985994	0.987945	0.988501	0.989069	0.987997	0.988495	0.988484	0.967761	0.987963	0.988464	0.981614	0.988495	0.988875	0.957315	0.988076	1	0.988268
UCD318	0.958802	0.990096	0.961105	0.957055	0.989234	0.988435	0.988104	0.95767	0.989342	0.989617	0.99059	0.957679	0.990522	0.987933	0.990056	0.990863	0.989758	0.990185	0.95769	0.991439	0.99116	0.989173	0.988405	0.972753	0.989615	0.969642	0.989502	0.988186	0.991111	0.990813	0.990377	0.986316	0.985934	0.988275	0.988585	0.990002	0.988849	0.987644	0.988413	0.967265	0.989045	0.989941	0.982629	0.988049	0.991673	0.957913	0.988185	0.988268	1
17_1B	0.958101	0.989288	0.959687	0.955928	0.989104	0.988307	0.987311	0.956548	0.989403	0.989131	0.989232	0.956525	0.989603	0.987185	0.989116	0.99084	0.989256	0.989774	0.956574	0.990375	0.990799	0.988414	0.988499	0.9706	0.989656	0.968889	0.988724	0.988113	0.990708	0.990029	0.989388	0.985702	0.98637	0.988391	0.988313	0.989008	0.988857	0.987694	0.988042	0.967441	0.989141	0.988789	0.982271	0.987336	0.990586	0.957408	0.988527	0.988241	0.991497
N6D05	0.958134	0.988327	0.960236	0.955978	0.988341	0.9874	0.987657	0.955556	0.988508	0.989201	0.989064	0.955441	0.988452	0.987647	0.987335	0.988316	0.987626	0.988603	0.955498	0.988345	0.987062	0.989867	0.988124	0.971874	0.989211	0.969513	0.987945	0.986895	0.987174	0.987807	0.989196	0.987465	0.988084	0.989143	0.986301	0.98884	0.988793	0.988589	0.987837	0.966822	0.990306	0.989236	0.98343	0.987624	0.988602	0.956667	0.987606	0.988294	0.9885
PC1	0.981902	0.956343	0.982282	0.984353	0.956198	0.95767	0.956898	0.999965	0.956281	0.956316	0.95631	0.999933	0.955976	0.957049	0.95661	0.955473	0.954116	0.956635	0.999968	0.955682	0.955089	0.955991	0.957775	0.955233	0.956909	0.964492	0.956487	0.955599	0.95516	0.954547	0.956882	0.955863	0.956967	0.956378	0.9558	0.956263	0.955662	0.956271	0.957032	0.964974	0.956702	0.956596	0.952394	0.956889	0.955765	0.982719	0.956116	0.956067	0.957626
EK13	0.958547	0.988145	0.959873	0.95582	0.988489	0.987372	0.987999	0.956415	0.988288	0.988103	0.988036	0.956485	0.987956	0.988167	0.988201	0.988543	0.988013	0.989647	0.956565	0.987672	0.98875	0.98788	0.988041	0.971033	0.988326	0.968724	0.98843	0.988382	0.988673	0.988406	0.989355	0.984758	0.985714	0.987315	0.988294	0.988528	0.987836	0.987883	0.986426	0.967245	0.987803	0.987497	0.980999	0.988115	0.987769	0.957347	0.987048	0.987328	0.987955
N3A01	0.956846	0.987074	0.957797	0.953974	0.98717	0.985663	0.985213	0.95499	0.987547	0.986695	0.987988	0.955021	0.986687	0.985405	0.987324	0.98854	0.986456	0.986505	0.955043	0.987282	0.987495	0.985653	0.985419	0.969572	0.986434	0.965947	0.986097	0.985676	0.987373	0.986797	0.987704	0.984973	0.984742	0.986624	0.984914	0.987021	0.986208	0.986011	0.98661	0.963267	0.987522	0.986553	0.981029	0.985352	0.987417	0.95555	0.985831	0.986377	0.987481
AM39_10AC	0.958623	0.989576	0.96038	0.956706	0.989451	0.98824	0.988576	0.957154	0.989145	0.989164	0.989998	0.9572	0.989438	0.988021	0.989112	0.989247	0.988427	0.988369	0.957238	0.988517	0.987851	0.989262	0.988671	0.971222	0.989554	0.96905	0.988499	0.987315	0.9878	0.989287	0.989238	0.985789	0.987908	0.988963	0.988433	0.989679	0.988989	0.988243	0.990023	0.967225	0.989083	0.99047	0.982774	0.988534	0.988622	0.957834	0.989616	0.988825	0.988991
APC1473	0.958073	0.988858	0.960409	0.956491	0.989552	0.988623	0.987808	0.957342	0.988844	0.988725	0.989073	0.957371	0.988361	0.987963	0.988673	0.990115	0.99092	0.990504	0.957451	0.990464	0.989786	0.98866	0.988767	0.971646	0.988733	0.969053	0.988234	0.989064	0.989746	0.991007	0.989972	0.985433	0.98747	0.989378	0.989066	0.989538	0.988923	0.988078	0.988539	0.968002	0.988046	0.989229	0.982024	0.987849	0.990564	0.957191	0.988736	0.989588	0.991029
EK5	0.957982	0.989364	0.959878	0.956188	0.990471	0.989425	0.988586	0.956988	0.988783	0.989881	0.98972	0.956837	0.989375	0.988237	0.989099	0.990495	0.990285	0.990658	0.956905	0.990584	0.989658	0.98907	0.988821	0.971783	0.98938	0.969732	0.989071	0.988625	0.989616	0.990551	0.990658	0.985266	0.986881	0.989225	0.988979	0.990468	0.988781	0.988298	0.988956	0.967173	0.988716	0.989744	0.981921	0.988653	0.990736	0.957127	0.989046	0.98882	0.990797
TM02_7	0.957825	0.99033	0.959636	0.956354	0.990632	0.987578	0.987947	0.956536	0.990579	0.98897	0.990531	0.956355	0.989661	0.986948	0.990238	0.988823	0.988085	0.988257	0.956504	0.988883	0.988261	0.99007	0.988225	0.97179	0.989986	0.968798	0.989346	0.98692	0.988166	0.988362	0.989861	0.985993	0.987008	0.987705	0.987465	0.990763	0.989233	0.98829	0.988842	0.966822	0.988952	0.989609	0.982754	0.987964	0.989064	0.956745	0.988026	0.988277	0.988933
Bifido_02	0.958907	0.988094	0.96007	0.957171	0.988406	0.987384	0.986702	0.957646	0.987153	0.987438	0.987794	0.957464	0.987858	0.987737	0.988401	0.989031	0.988515	0.9887	0.957559	0.988534	0.989202	0.988734	0.988231	0.972131	0.987767	0.969286	0.987183	0.987351	0.98932	0.989096	0.989258	0.985307	0.986209	0.989717	0.987811	0.988403	0.987826	0.98896	0.987838	0.968581	0.987155	0.98933	0.980837	0.986632	0.988724	0.958156	0.98821	0.988368	0.988964
LO_K29a	0.9583	0.988799	0.959898	0.955748	0.98806	0.987374	0.987424	0.956539	0.987217	0.988739	0.988477	0.956634	0.987411	0.98833	0.987827	0.987808	0.987169	0.987906	0.956497	0.987958	0.988291	0.988771	0.988031	0.970807	0.988875	0.969356	0.986972	0.986455	0.988241	0.987907	0.98895	0.985205	0.98652	0.989368	0.988389	0.98811	0.990156	0.988652	0.987909	0.96837	0.987537	0.989343	0.980683	0.987326	0.988263	0.957607	0.987386	0.987309	0.987628
AF27_1BH	0.958296	0.991238	0.959964	0.955099	0.991016	0.987792	0.988016	0.956055	0.990025	0.989785	0.989817	0.956	0.991171	0.987233	0.99064	0.989446	0.987982	0.988635	0.956112	0.988607	0.989196	0.988527	0.98814	0.971459	0.989404	0.968214	0.991015	0.987558	0.989166	0.988035	0.990271	0.985766	0.986447	0.987766	0.987699	0.990968	0.9892	0.988152	0.988477	0.965226	0.98869	0.988552	0.982277	0.988095	0.988765	0.956574	0.988322	0.987354	0.989202
APC1466	0.958469	0.98838	0.959697	0.956946	0.98848	0.987513	0.988078	0.956142	0.98736	0.988746	0.987943	0.956089	0.987974	0.988009	0.98852	0.987871	0.987833	0.988418	0.956162	0.987757	0.987359	0.98812	0.988411	0.971753	0.988121	0.96955	0.987716	0.986431	0.987241	0.987478	0.989641	0.984795	0.985852	0.988738	0.998593	0.988602	0.988981	0.988266	0.987072	0.968799	0.986669	0.98801	0.981174	0.98816	0.988007	0.957661	0.988724	0.987981	0.988253
APC1504	0.957764	0.990208	0.959438	0.955284	0.990429	0.989038	0.988688	0.956309	0.989014	0.99038	0.990255	0.956306	0.990177	0.98828	0.99003	0.990276	0.989949	0.989382	0.956385	0.989772	0.989375	0.988935	0.988354	0.971212	0.990086	0.968675	0.98922	0.988441	0.989392	0.989885	0.991552	0.985679	0.987275	0.989125	0.990397	0.990691	0.989812	0.98902	0.989293	0.967382	0.988297	0.989152	0.982371	0.988705	0.99	0.956415	0.990148	0.988895	0.990206
DPC6321	0.957128	0.987997	0.959106	0.95675	0.988335	0.987719	0.988185	0.95607	0.987988	0.9882	0.987974	0.955979	0.988041	0.987626	0.98852	0.988493	0.987791	0.988106	0.956042	0.98834	0.989194	0.989059	0.988921	0.971729	0.988211	0.968477	0.987196	0.987224	0.989304	0.988377	0.988722	0.985458	0.986797	0.989348	0.988698	0.98845	0.98929	0.989258	0.987965	0.967624	0.98742	0.989086	0.981275	0.988291	0.988655	0.957099	0.988252	0.988521	0.988724
UCD301	0.982139	0.957197	0.983011	0.984565	0.95691	0.958562	0.957512	0.999829	0.957156	0.957162	0.957006	0.999806	0.956942	0.957672	0.957345	0.956773	0.955257	0.957503	0.999831	0.9568	0.956167	0.95702	0.958634	0.956222	0.957814	0.965076	0.957383	0.956245	0.956084	0.955764	0.957768	0.956645	0.95794	0.957284	0.956804	0.956932	0.956505	0.957166	0.957881	0.965337	0.957692	0.957604	0.953193	0.957608	0.956771	0.983083	0.956948	0.957061	0.95817
IN_F29	0.981908	0.957619	0.982584	0.982232	0.957759	0.957808	0.958063	0.983439	0.957447	0.957638	0.95798	0.983472	0.95709	0.958647	0.957773	0.957415	0.956582	0.957522	0.98346	0.957053	0.957151	0.957997	0.957847	0.956438	0.957191	0.964373	0.957137	0.957893	0.957048	0.956607	0.957417	0.956409	0.958636	0.958679	0.957775	0.957583	0.957159	0.957883	0.959204	0.964921	0.957588	0.958389	0.954117	0.95803	0.957178	0.985119	0.958468	0.957358	0.958433
N5E04	0.958864	0.989752	0.96005	0.956266	0.989473	0.988409	0.988102	0.957901	0.988729	0.990182	0.98964	0.95786	0.989704	0.987761	0.989834	0.990679	0.989578	0.988972	0.957951	0.989595	0.989624	0.989736	0.988794	0.971745	0.989939	0.968976	0.98847	0.987595	0.989618	0.990123	0.989818	0.987019	0.988176	0.989431	0.988082	0.989567	0.989623	0.988693	0.989589	0.966741	0.989447	0.99024	0.984803	0.988088	0.989922	0.958339	0.98933	0.989174	0.991243
7	0.958218	0.991219	0.959594	0.955455	0.991753	0.989151	0.989898	0.957052	0.990164	0.990794	0.990858	0.95696	0.990123	0.98943	0.990432	0.990903	0.990422	0.989515	0.957094	0.99066	0.990451	0.989611	0.988831	0.97207	0.990638	0.96869	0.990237	0.988925	0.990546	0.989721	0.999977	0.986663	0.98768	0.989236	0.989758	0.991672	0.990267	0.989264	0.98992	0.966649	0.989628	0.989701	0.983021	0.989891	0.990841	0.957276	0.99018	0.989355	0.99036
UCD300	0.982282	0.958459	0.981514	0.986403	0.958905	0.958783	0.959285	0.985342	0.958288	0.958287	0.95827	0.98535	0.95825	0.958773	0.958762	0.95743	0.957184	0.958358	0.985299	0.957764	0.958198	0.958513	0.959528	0.957348	0.957373	0.965168	0.957973	0.958389	0.958164	0.95765	0.957841	0.957741	0.960103	0.958918	0.958997	0.958809	0.958322	0.959172	0.959884	0.965844	0.958747	0.958525	0.955922	0.959224	0.957805	0.983505	0.959406	0.957862	0.958738
CMW7750	0.958387	0.989021	0.960173	0.957104	0.989357	0.98817	0.988876	0.956574	0.988846	0.989067	0.988176	0.956501	0.98866	0.987981	0.98817	0.988481	0.989367	0.988596	0.95653	0.988484	0.989077	0.988292	0.988205	0.97142	0.988509	0.968945	0.988262	0.988031	0.988961	0.988625	0.989487	0.985578	0.987254	0.988114	0.9896	0.989437	0.989762	0.989075	0.988379	0.967948	0.987722	0.987989	0.98244	0.988875	0.988634	0.95745	0.989224	0.988947	0.988243
AF11_12	0.958651	0.988446	0.959612	0.956632	0.988054	0.986936	0.987443	0.954604	0.988071	0.988643	0.987875	0.954503	0.988308	0.986237	0.987902	0.988542	0.98614	0.986697	0.954699	0.987525	0.986596	0.988107	0.987359	0.970821	0.987912	0.96822	0.987333	0.985068	0.986536	0.986484	0.98891	0.98581	0.986971	0.987558	0.985777	0.988219	0.9881	0.987756	0.987347	0.966912	0.987931	0.988394	0.98208	0.987523	0.987823	0.957561	0.987879	0.987764	0.987693
DPC6316	0.958423	0.989511	0.960535	0.956036	0.989547	0.988411	0.988047	0.956917	0.988266	0.98962	0.989062	0.956911	0.988665	0.987919	0.988442	0.989694	0.990447	0.990391	0.956945	0.989272	0.990192	0.989149	0.990147	0.971578	0.989144	0.969532	0.989302	0.988704	0.990104	0.989468	0.990549	0.985677	0.987259	0.988527	0.9882	0.989305	0.989193	0.988871	0.988749	0.967173	0.988734	0.988835	0.982047	0.988139	0.989615	0.957227	0.988093	0.988594	0.989357
1_5B	0.95828	0.990111	0.960134	0.956348	0.989189	0.98881	0.989504	0.956671	0.989579	0.989569	0.988313	0.956708	0.989024	0.988909	0.988598	0.990005	0.989895	0.990025	0.956732	0.98963	0.990567	0.989123	0.989154	0.971217	0.988973	0.969159	0.989015	0.989537	0.990534	0.989929	0.989997	0.985782	0.988075	0.98911	0.989495	0.989039	0.98978	0.989683	0.988803	0.967889	0.988807	0.98879	0.982607	0.989599	0.989826	0.957579	0.988738	0.989579	0.990278
APC1482	0.958597	0.990118	0.960045	0.956096	0.990079	0.989301	0.989506	0.957047	0.989141	0.990259	0.990373	0.957051	0.989594	0.988396	0.990003	0.989732	0.989974	0.989386	0.957111	0.989414	0.989831	0.988427	0.989283	0.971405	0.989977	0.96976	0.989647	0.989012	0.989868	0.989784	0.991059	0.985932	0.98748	0.988989	0.989829	0.99016	0.989562	0.989275	0.988906	0.967871	0.988828	0.989183	0.983682	0.989478	0.989672	0.956521	0.989924	0.988956	0.98941
1888B	0.984611	0.960003	0.979267	0.980962	0.960029	0.959884	0.960653	0.980984	0.96011	0.959954	0.960894	0.980848	0.959265	0.958674	0.960081	0.958779	0.958783	0.960611	0.98094	0.9591	0.958738	0.959944	0.960213	0.957472	0.959944	0.965287	0.96036	0.960075	0.958832	0.959293	0.959343	0.959353	0.960745	0.959411	0.959506	0.959864	0.959924	0.960028	0.960494	0.965231	0.960747	0.959766	0.956847	0.960342	0.959135	0.981233	0.960427	0.959393	0.960197
UCD402	0.95926	0.991365	0.960521	0.956937	0.991605	0.989275	0.99021	0.957624	0.990322	0.991219	0.990668	0.957416	0.990352	0.989444	0.990475	0.990987	0.990401	0.989249	0.957531	0.990314	0.990753	0.989514	0.988876	0.97234	0.990646	0.969917	0.990179	0.989087	0.990728	0.989528	0.999546	0.986979	0.988048	0.989401	0.990025	0.991492	0.990593	0.989304	0.990218	0.967157	0.989874	0.989648	0.98368	0.990252	0.990738	0.958315	0.990375	0.989391	0.990504
PC4	0.98193	0.956344	0.982371	0.984357	0.956187	0.957697	0.956993	0.999971	0.95627	0.956226	0.956311	0.999963	0.955964	0.957059	0.956616	0.955567	0.954085	0.956639	0.999984	0.955769	0.954981	0.956087	0.957839	0.95521	0.95692	0.964505	0.956494	0.955682	0.955087	0.954587	0.956938	0.955828	0.957058	0.956291	0.955818	0.956252	0.955605	0.956319	0.957123	0.964966	0.956773	0.956549	0.952345	0.957008	0.955749	0.982673	0.956199	0.955969	0.95762
AF03_20	0.957986	0.991438	0.959822	0.955354	0.990046	0.988292	0.988333	0.956383	0.991725	0.990407	0.991582	0.956429	0.990931	0.987421	0.992164	0.98949	0.988575	0.988655	0.956503	0.988981	0.989442	0.989281	0.987834	0.971387	0.989559	0.968633	0.990549	0.987398	0.98952	0.98879	0.990174	0.986065	0.986247	0.988123	0.988342	0.990272	0.989192	0.987526	0.988651	0.965887	0.989295	0.989705	0.982893	0.988381	0.989179	0.955954	0.988353	0.987885	0.989995
N3E01_2	0.958527	0.989149	0.959592	0.955878	0.989201	0.987852	0.987386	0.956918	0.989451	0.988866	0.990101	0.956934	0.988779	0.987695	0.989412	0.990705	0.988719	0.988512	0.956965	0.98956	0.989622	0.987915	0.98758	0.971649	0.988605	0.967886	0.988222	0.987866	0.989473	0.988824	0.9898	0.986992	0.986903	0.988711	0.987262	0.989073	0.988467	0.988318	0.988642	0.96552	0.989661	0.988877	0.982845	0.987453	0.989791	0.95764	0.987845	0.98868	0.989554
BIC250	0.981898	0.956358	0.982329	0.984367	0.956185	0.957633	0.956878	0.999981	0.956304	0.956308	0.956305	0.999957	0.955984	0.957018	0.956574	0.955419	0.954163	0.956626	0.999977	0.955696	0.955166	0.95598	0.957825	0.955252	0.956903	0.964451	0.956481	0.955545	0.955168	0.954488	0.956836	0.955859	0.956939	0.956323	0.955722	0.956261	0.955645	0.956173	0.957029	0.964987	0.956691	0.9566	0.952524	0.956855	0.955776	0.982693	0.956123	0.955983	0.957578
DS15_3	0.957896	0.989887	0.959212	0.955456	0.989424	0.988046	0.988437	0.955864	0.989252	0.989635	0.99008	0.955829	0.989634	0.988181	0.989447	0.99028	0.989336	0.990075	0.955949	0.999495	0.99063	0.988999	0.98821	0.971702	0.98984	0.96884	0.988808	0.98737	0.990686	0.989578	0.990946	0.986206	0.986491	0.989127	0.988338	0.989446	0.989308	0.98863	0.988559	0.966015	0.988926	0.989385	0.982348	0.988526	0.999912	0.956489	0.988976	0.988962	0.991664
APC1476	0.958684	0.989985	0.959585	0.956833	0.989784	0.989228	0.988992	0.955524	0.989123	0.98973	0.989804	0.955657	0.989204	0.988142	0.989216	0.988988	0.987512	0.988857	0.955644	0.988236	0.988114	0.988637	0.98937	0.970722	0.989402	0.969749	0.988797	0.986513	0.987956	0.988181	0.991003	0.985647	0.985211	0.987601	0.989331	0.990219	0.988483	0.988163	0.987693	0.967731	0.988378	0.988757	0.981973	0.989097	0.988427	0.957261	0.988639	0.987991	0.988951
TF01_22	0.958134	0.989008	0.959487	0.955745	0.98944	0.987627	0.987615	0.956419	0.989523	0.98971	0.989358	0.95635	0.988898	0.987652	0.988713	0.989528	0.987914	0.987982	0.956427	0.988918	0.988463	0.989545	0.988043	0.970788	0.989976	0.96857	0.988545	0.986452	0.988581	0.98819	0.989808	0.985913	0.98703	0.987961	0.987572	0.989561	0.988848	0.987962	0.988778	0.966548	0.988618	0.989604	0.982436	0.987708	0.989128	0.956664	0.988321	0.988007	0.988797
AM11_12	0.958636	0.990705	0.96021	0.956304	0.99051	0.988561	0.987747	0.95673	0.989923	0.988995	0.990154	0.956731	0.990289	0.988131	0.990909	0.988936	0.987487	0.989466	0.956813	0.988785	0.989185	0.988197	0.988504	0.97187	0.988636	0.968969	0.989944	0.987573	0.989153	0.989158	0.990205	0.985993	0.986392	0.98779	0.988447	0.990548	0.988609	0.987654	0.988108	0.966442	0.98874	0.988882	0.981908	0.987849	0.989102	0.957529	0.988263	0.98774	0.990051
UMB0788	0.958185	0.987661	0.960192	0.956373	0.987337	0.985544	0.986826	0.956528	0.987766	0.988465	0.98738	0.956519	0.987436	0.987627	0.986541	0.987892	0.987409	0.987827	0.956551	0.987822	0.98869	0.988034	0.987807	0.970436	0.98799	0.968654	0.986645	0.985947	0.988605	0.98736	0.988655	0.9843	0.98589	0.988374	0.988066	0.987457	0.98829	0.987646	0.986554	0.966956	0.987419	0.987197	0.980997	0.986828	0.988015	0.957335	0.987109	0.987703	0.988205
AM31_13LB	0.958242	0.990052	0.959966	0.956153	0.990668	0.988504	0.989336	0.955817	0.990007	0.98972	0.990239	0.955866	0.990464	0.987942	0.990096	0.989481	0.98891	0.988554	0.955912	0.988808	0.989422	0.990265	0.988588	0.971355	0.990444	0.968675	0.990271	0.987771	0.989379	0.989557	0.991011	0.985944	0.987063	0.988123	0.988742	0.991368	0.989911	0.988467	0.988988	0.966621	0.988699	0.989754	0.982563	0.989496	0.988918	0.956423	0.98862	0.988284	0.988635
AF03_27	0.95801	0.99137	0.959805	0.955342	0.990152	0.988315	0.988356	0.956432	0.991475	0.990371	0.991609	0.95646	0.990883	0.987383	0.992196	0.989423	0.988484	0.98861	0.956519	0.989025	0.989488	0.989284	0.987832	0.971403	0.989557	0.968615	0.99055	0.987382	0.989561	0.988826	0.990224	0.986065	0.986282	0.988081	0.988246	0.990335	0.989146	0.987537	0.988642	0.965835	0.989296	0.989649	0.982782	0.988394	0.989241	0.955969	0.98838	0.987858	0.990009
1898B	0.958007	0.988	0.958633	0.956263	0.987665	0.987075	0.986462	0.95594	0.987543	0.988017	0.988002	0.955968	0.987832	0.986419	0.988165	0.988116	0.986877	0.986727	0.955868	0.987452	0.987352	0.988075	0.987267	0.970289	0.988694	0.967286	0.986391	0.985411	0.987303	0.987515	0.988062	0.984639	0.985483	0.987749	0.986996	0.987866	0.987999	0.987135	0.986893	0.966988	0.987174	0.988714	0.981876	0.986639	0.987486	0.955601	0.987807	0.987353	0.987679
AF36_1	0.95826	0.990317	0.958973	0.955421	0.989372	0.986501	0.988152	0.955532	0.99052	0.988961	0.990568	0.955559	0.988966	0.987347	0.989916	0.989213	0.987454	0.987751	0.955658	0.988354	0.989283	0.988936	0.987408	0.971323	0.99007	0.967573	0.989099	0.987081	0.989193	0.987375	0.98999	0.986256	0.98654	0.987205	0.988097	0.989617	0.989393	0.988522	0.987253	0.965218	0.988908	0.988989	0.982512	0.988065	0.988778	0.956666	0.986996	0.98758	0.98857
9	0.958219	0.991221	0.959596	0.95545	0.991754	0.989185	0.989898	0.957057	0.990167	0.990797	0.990907	0.957052	0.990122	0.989429	0.990433	0.990902	0.990422	0.989477	0.957092	0.990643	0.990455	0.989612	0.988833	0.972072	0.990641	0.968689	0.99024	0.988924	0.99055	0.989721	0.999977	0.986663	0.987681	0.989237	0.989759	0.991675	0.990267	0.989264	0.98992	0.966648	0.989629	0.989703	0.983022	0.989892	0.990838	0.957278	0.990179	0.989355	0.990361
AF05_2	0.957526	0.98956	0.959478	0.955797	0.988594	0.987284	0.987995	0.955096	0.989167	0.989212	0.989173	0.955135	0.989075	0.988203	0.988429	0.989328	0.988114	0.988861	0.955219	0.98841	0.987826	0.990011	0.9877	0.971264	0.98976	0.969081	0.988232	0.98677	0.987721	0.987402	0.989353	0.98606	0.986389	0.988409	0.987293	0.988561	0.989342	0.988814	0.98789	0.967093	0.989574	0.988714	0.983057	0.988132	0.988674	0.956914	0.988725	0.988312	0.98842
IN_07	0.983465	0.96461	0.978449	0.979956	0.964247	0.963805	0.964901	0.979174	0.962958	0.964286	0.964291	0.979203	0.96356	0.962933	0.963493	0.96238	0.962632	0.963599	0.979222	0.963349	0.963239	0.964066	0.963822	0.958584	0.964073	0.966218	0.96344	0.963235	0.963218	0.961672	0.963479	0.961137	0.962333	0.963165	0.963566	0.964122	0.963826	0.964556	0.964829	0.964775	0.963663	0.963432	0.959599	0.96478	0.963345	0.978891	0.964183	0.963727	0.964125
MC_42	0.957802	0.990212	0.959091	0.955008	0.990572	0.989432	0.988802	0.956574	0.989745	0.990271	0.990403	0.956545	0.989604	0.988263	0.989543	0.991372	0.99031	0.990508	0.95661	0.991255	0.990448	0.989424	0.98985	0.97174	0.990085	0.968941	0.989529	0.988832	0.990335	0.99099	0.990484	0.987488	0.987258	0.990386	0.989054	0.990258	0.989481	0.989331	0.989656	0.966648	0.989593	0.98999	0.983339	0.988893	0.991271	0.95712	0.989305	0.989531	0.990844
BLOI2	0.958643	0.989273	0.960092	0.956925	0.988316	0.9892	0.988189	0.956508	0.988017	0.988617	0.98857	0.956369	0.988051	0.988628	0.989363	0.988735	0.988095	0.988757	0.956422	0.988853	0.988792	0.987712	0.98906	0.970878	0.988638	0.969412	0.988351	0.987315	0.988717	0.989308	0.990047	0.985492	0.985258	0.988778	0.987769	0.9884	0.987573	0.988117	0.988516	0.967803	0.98868	0.989044	0.981457	0.988287	0.989022	0.9576	0.988028	0.988219	0.988599
AM39_8AC	0.957837	0.991029	0.958703	0.955469	0.990403	0.988462	0.988067	0.955817	0.990748	0.99062	0.991942	0.955776	0.990874	0.987376	0.991758	0.989164	0.988037	0.98888	0.95579	0.989033	0.989373	0.989691	0.988163	0.971767	0.990188	0.967643	0.99027	0.987673	0.989264	0.988779	0.990295	0.986444	0.986148	0.98778	0.988823	0.990795	0.988896	0.987943	0.988871	0.964634	0.989404	0.989537	0.982954	0.988184	0.989215	0.95645	0.988487	0.98714	0.989948
296B	0.958223	0.990234	0.960143	0.955412	0.989404	0.988206	0.988227	0.957496	0.989516	0.989924	0.989911	0.957547	0.989719	0.988106	0.988899	0.990748	0.989467	0.989317	0.95761	0.990391	0.990622	0.989098	0.987884	0.971353	0.989895	0.969307	0.988386	0.988041	0.990622	0.990005	0.989933	0.986298	0.98734	0.98929	0.988224	0.989366	0.989581	0.988872	0.989098	0.966505	0.988876	0.989749	0.9827	0.988256	0.990668	0.957214	0.989067	0.989043	0.990229
AF13_41	0.95755	0.990757	0.959451	0.955738	0.99005	0.98787	0.989021	0.955143	0.990174	0.990265	0.990085	0.955178	0.98958	0.988239	0.989722	0.990787	0.988648	0.989743	0.9553	0.990444	0.999886	0.988729	0.98789	0.972258	0.989623	0.968199	0.98887	0.988485	0.999784	0.988204	0.990578	0.985971	0.986905	0.98898	0.987329	0.989899	0.989953	0.988873	0.98819	0.965564	0.988951	0.988404	0.982417	0.989094	0.990778	0.95645	0.989317	0.988767	0.991264
TM04_48B	0.95801	0.989352	0.959459	0.95614	0.988091	0.987389	0.987579	0.956187	0.988716	0.98887	0.988575	0.956182	0.988693	0.986417	0.989217	0.987717	0.987437	0.988375	0.956185	0.987447	0.988521	0.989405	0.989097	0.9705	0.988357	0.967278	0.987916	0.986847	0.988622	0.988337	0.988963	0.985125	0.986136	0.987849	0.988613	0.988464	0.988864	0.988002	0.986777	0.966216	0.988516	0.989252	0.981365	0.987842	0.987621	0.956284	0.98777	0.987045	0.987652
TF06_12AC	0.957852	0.989749	0.958603	0.956349	0.989161	0.985861	0.987123	0.954472	0.990949	0.988109	0.989696	0.954409	0.989167	0.986401	0.989406	0.988576	0.985948	0.987724	0.954467	0.98693	0.987252	0.989091	0.987127	0.970989	0.988734	0.9685	0.988568	0.985434	0.9872	0.986201	0.98871	0.985186	0.985533	0.986762	0.986354	0.989263	0.989073	0.987105	0.986944	0.966627	0.987964	0.989916	0.980812	0.986961	0.987273	0.956506	0.987041	0.987025	0.987737
7_1B	0.957627	0.987507	0.959929	0.955352	0.988721	0.987592	0.986764	0.956833	0.987972	0.987437	0.988702	0.956751	0.987587	0.986905	0.988296	0.987884	0.987946	0.98972	0.956826	0.988265	0.988779	0.987878	0.987406	0.97114	0.987289	0.968127	0.98822	0.99492	0.988697	0.988328	0.989169	0.985275	0.984787	0.986984	0.987312	0.989053	0.987214	0.986939	0.986377	0.966552	0.98762	0.987736	0.981548	0.986768	0.988509	0.956705	0.987277	0.987338	0.988867
DPC6323	0.958881	0.989002	0.95948	0.95579	0.989496	0.987955	0.98806	0.95666	0.988134	0.988813	0.988466	0.956693	0.987922	0.988006	0.988684	0.98827	0.98889	0.988383	0.95675	0.988235	0.988643	0.987982	0.989033	0.970999	0.988773	0.969197	0.988245	0.987941	0.988608	0.988358	0.990174	0.984673	0.986038	0.987977	0.9897	0.989451	0.988532	0.98791	0.987465	0.968317	0.987675	0.988144	0.982369	0.988141	0.988441	0.9562	0.988684	0.988079	0.988323
UCD299	0.981454	0.95631	0.981246	0.999738	0.95595	0.956588	0.957877	0.984542	0.95692	0.956402	0.956359	0.984625	0.955818	0.957093	0.956306	0.955202	0.955193	0.95677	0.984587	0.956206	0.956575	0.95589	0.95794	0.955424	0.956285	0.963972	0.956186	0.956323	0.9565	0.956173	0.9561	0.955759	0.958089	0.95584	0.957594	0.955949	0.956429	0.9573	0.956775	0.965818	0.957182	0.957016	0.953113	0.957833	0.95613	0.982877	0.956833	0.956198	0.957442
LO_10	0.959242	0.989293	0.960454	0.955704	0.988183	0.987552	0.988336	0.956781	0.988167	0.989378	0.988127	0.956721	0.988177	0.988518	0.987633	0.988077	0.987865	0.988082	0.956647	0.988052	0.987859	0.989282	0.988855	0.970598	0.988849	0.970025	0.988294	0.987047	0.987763	0.988316	0.990113	0.985635	0.986563	0.988619	0.988243	0.988661	0.989232	0.988462	0.988974	0.967839	0.988409	0.988243	0.981435	0.988226	0.988201	0.957405	0.987879	0.987978	0.988258
APC1464	0.957737	0.990068	0.959396	0.954778	0.989503	0.988475	0.987827	0.956278	0.989124	0.989991	0.990326	0.956282	0.989245	0.987941	0.989925	0.989092	0.988387	0.988578	0.956346	0.990013	0.989829	0.988921	0.988921	0.970772	0.989428	0.968285	0.988617	0.986474	0.989994	0.989012	0.991093	0.985795	0.98551	0.988704	0.988488	0.989806	0.988395	0.988347	0.988361	0.966716	0.988444	0.989124	0.981648	0.987895	0.990292	0.956094	0.988394	0.98786	0.989573
AF30_12	0.957131	0.99029	0.959313	0.95666	0.990816	0.987472	0.988268	0.95637	0.99131	0.988642	0.990542	0.956451	0.990469	0.987939	0.990799	0.989067	0.988577	0.989316	0.95649	0.988365	0.989313	0.989892	0.988256	0.972627	0.989356	0.968559	0.989634	0.987835	0.98943	0.988755	0.989552	0.985467	0.987049	0.988927	0.988838	0.99104	0.989351	0.989068	0.988463	0.967257	0.988988	0.989966	0.982257	0.98829	0.988514	0.956761	0.988831	0.988013	0.989086
Bifido_09	0.958923	0.987507	0.960464	0.955617	0.988411	0.987395	0.986797	0.956135	0.986697	0.987313	0.987562	0.95603	0.988179	0.986794	0.986758	0.987793	0.986448	0.987896	0.956083	0.986858	0.986605	0.986503	0.988729	0.970401	0.987507	0.969309	0.987472	0.985513	0.986509	0.986631	0.989016	0.984321	0.985948	0.987157	0.985711	0.988635	0.987267	0.986295	0.986392	0.968687	0.98658	0.986895	0.981365	0.986942	0.987092	0.957574	0.987305	0.986839	0.987534
APC1478	0.957982	0.990029	0.959952	0.955798	0.990072	0.988892	0.989422	0.957071	0.988965	0.99018	0.989643	0.957145	0.989751	0.989074	0.989453	0.98954	0.989199	0.988424	0.957227	0.989168	0.989285	0.989529	0.989548	0.971632	0.989615	0.969422	0.988586	0.987953	0.989253	0.989496	0.990964	0.985456	0.986893	0.989586	0.990475	0.990183	0.989988	0.988752	0.989048	0.967289	0.988629	0.989421	0.983215	0.989465	0.989455	0.956565	0.990445	0.989189	0.989465
UCD305	0.999268	0.957973	0.980493	0.981564	0.958333	0.958443	0.958877	0.98207	0.957025	0.957859	0.958044	0.982011	0.95778	0.958391	0.958236	0.95746	0.957276	0.957978	0.982048	0.957801	0.957326	0.958251	0.959013	0.957818	0.95803	0.966012	0.957779	0.957527	0.957274	0.957328	0.958058	0.957274	0.958843	0.958559	0.958358	0.95824	0.958027	0.958879	0.959419	0.964376	0.958332	0.958807	0.954726	0.958878	0.957736	0.982427	0.958634	0.958379	0.958857
AM42_13AT	0.9576	0.992258	0.959296	0.956006	0.99025	0.987944	0.988562	0.95638	0.990362	0.990387	0.991343	0.956396	0.990179	0.988418	0.990983	0.990704	0.989361	0.988732	0.956475	0.990041	0.989606	0.989203	0.988081	0.972008	0.990806	0.96858	0.990093	0.987416	0.989584	0.98865	0.990902	0.986002	0.986564	0.988509	0.988278	0.99027	0.989842	0.988129	0.989797	0.966223	0.989377	0.990275	0.982831	0.988631	0.990252	0.956352	0.988426	0.988505	0.99022
239_2	0.956885	0.971207	0.957367	0.954638	0.972053	0.971305	0.971277	0.955661	0.971473	0.970919	0.971234	0.9557	0.971659	0.970715	0.971277	0.971255	0.9717	0.971778	0.955732	0.971354	0.971768	0.971264	0.971169	0.993521	0.970994	0.963243	0.971004	0.970971	0.971709	0.970962	0.971585	0.969318	0.970794	0.97075	0.970481	0.97206	0.971313	0.970357	0.970663	0.962784	0.970896	0.971084	0.966688	0.971202	0.971539	0.956165	0.970487	0.97076	0.972398
UCD298	0.982533	0.958051	0.981572	0.985861	0.958771	0.958235	0.958964	0.985004	0.957761	0.958145	0.957954	0.985072	0.958056	0.958643	0.958204	0.957062	0.957274	0.958073	0.98505	0.957597	0.957621	0.95849	0.958851	0.956763	0.957835	0.96504	0.957683	0.9575	0.957511	0.957329	0.957815	0.957124	0.958911	0.958876	0.958328	0.958711	0.957829	0.958711	0.959309	0.965744	0.95818	0.958965	0.955013	0.958962	0.957614	0.982885	0.959045	0.95797	0.95853
BORI	0.958398	0.989333	0.959253	0.956414	0.988987	0.988486	0.987972	0.956891	0.989226	0.990209	0.989703	0.956955	0.988971	0.986953	0.989316	0.988847	0.98817	0.988515	0.956911	0.989269	0.989372	0.988561	0.987853	0.971944	0.988407	0.968211	0.98875	0.98788	0.989406	0.988473	0.988797	0.986332	0.986762	0.988441	0.987428	0.989041	0.988884	0.987819	0.988785	0.965556	0.98912	0.988698	0.982892	0.987962	0.989545	0.95738	0.988832	0.988267	0.98941
AF14_34	0.958886	0.988397	0.960115	0.95694	0.98863	0.987529	0.988149	0.956744	0.988286	0.987862	0.988245	0.956717	0.987785	0.987666	0.98814	0.987958	0.988531	0.988725	0.956762	0.988068	0.988623	0.987971	0.988353	0.97131	0.988346	0.969308	0.988149	0.987489	0.988718	0.988022	0.989426	0.984577	0.987179	0.987957	0.988451	0.988676	0.988758	0.988765	0.987162	0.968587	0.987699	0.987503	0.981718	0.988221	0.988238	0.956928	0.988059	0.988493	0.987692
APC1503	0.957749	0.988378	0.95927	0.955768	0.987988	0.987562	0.986922	0.955229	0.98709	0.98823	0.988159	0.955078	0.987804	0.987728	0.988038	0.98719	0.986168	0.987762	0.955148	0.986821	0.987441	0.988047	0.987849	0.969912	0.987747	0.969445	0.987446	0.985792	0.987349	0.986498	0.99018	0.984504	0.985132	0.987926	0.988546	0.988542	0.987376	0.987707	0.98742	0.968114	0.986918	0.98787	0.980231	0.987096	0.987001	0.957285	0.987384	0.987725	0.987872
APC1461	0.962616	0.966278	0.963361	0.963806	0.965207	0.967212	0.967288	0.963106	0.965259	0.965903	0.965748	0.963017	0.965335	0.968391	0.965536	0.966213	0.966865	0.967846	0.963069	0.966516	0.965545	0.965865	0.968505	0.962901	0.965977	0.981463	0.966056	0.967354	0.96542	0.967817	0.966243	0.96455	0.968553	0.967217	0.968156	0.96562	0.967332	0.968057	0.968118	0.991263	0.966408	0.966994	0.962161	0.967311	0.966779	0.962571	0.967896	0.967628	0.967848
NCIMB8809	0.957894	0.990999	0.959971	0.955883	0.991083	0.988569	0.989755	0.956562	0.9904	0.990862	0.990651	0.956677	0.989989	0.988515	0.990308	0.990238	0.989391	0.989205	0.956705	0.98995	0.989953	0.990112	0.988442	0.971585	0.990453	0.968623	0.989881	0.988382	0.989932	0.989713	0.991688	0.985949	0.987307	0.988876	0.990074	0.991102	0.989988	0.988916	0.990334	0.96722	0.989143	0.990209	0.983155	0.989758	0.990136	0.956939	0.990002	0.989165	0.990601
BIC462	0.981916	0.956382	0.982396	0.984338	0.956194	0.957624	0.956842	0.999973	0.956306	0.956302	0.956291	0.999947	0.956003	0.957003	0.956623	0.955395	0.954169	0.956594	0.999962	0.955726	0.955151	0.955964	0.957863	0.955288	0.956885	0.964494	0.956523	0.955538	0.955154	0.954458	0.956887	0.955883	0.956904	0.956285	0.955711	0.956264	0.955639	0.956163	0.957041	0.965019	0.956687	0.956577	0.952515	0.956816	0.955782	0.982682	0.956153	0.956058	0.95757
44B	0.957875	0.986602	0.960221	0.956147	0.988429	0.988121	0.986587	0.955831	0.98719	0.987455	0.987931	0.95581	0.987637	0.987397	0.988038	0.988299	0.987487	0.989693	0.955871	0.987011	0.987514	0.987388	0.987992	0.971737	0.987242	0.968696	0.987979	0.988471	0.98743	0.988919	0.988332	0.984217	0.985567	0.987193	0.986852	0.988601	0.986979	0.987866	0.985766	0.967694	0.986625	0.98763	0.981493	0.986506	0.987297	0.957866	0.987419	0.987661	0.988414
AM20_19AC	0.958176	0.99059	0.958992	0.95565	0.990974	0.987912	0.988544	0.957011	0.989729	0.99015	0.990988	0.956989	0.990413	0.987469	0.990435	0.989563	0.988903	0.988489	0.957051	0.989601	0.989605	0.990151	0.98804	0.971293	0.999874	0.968327	0.989383	0.9872	0.989703	0.989008	0.990618	0.98627	0.986522	0.988527	0.988453	0.990791	0.990131	0.988504	0.988978	0.966226	0.988626	0.989512	0.983089	0.988622	0.989859	0.956939	0.988908	0.988381	0.989541
APC1480	0.958718	0.989567	0.960358	0.956758	0.989989	0.98795	0.988362	0.956389	0.9882	0.990034	0.989491	0.956413	0.989238	0.98811	0.989164	0.988995	0.989154	0.989752	0.956398	0.988802	0.988311	0.989623	0.989154	0.971459	0.989261	0.969874	0.989132	0.987024	0.988427	0.987808	0.991114	0.985824	0.986653	0.989214	0.98851	0.990299	0.989389	0.98958	0.988125	0.967817	0.988266	0.988673	0.982139	0.988439	0.98905	0.957432	0.988585	0.989384	0.989012
BBMN68	0.957638	0.99059	0.959354	0.9549	0.990705	0.987713	0.988071	0.956366	0.990715	0.989956	0.990723	0.956405	0.992552	0.987205	0.990876	0.988859	0.987717	0.988509	0.956309	0.988247	0.988949	0.989232	0.987966	0.972064	0.989338	0.968225	0.992038	0.987937	0.988832	0.987814	0.989399	0.985742	0.985413	0.987402	0.987518	0.991056	0.988217	0.987345	0.987778	0.965343	0.988867	0.988672	0.982635	0.988132	0.988432	0.956629	0.988722	0.987209	0.989493
121_2	0.960597	0.990833	0.962652	0.959988	0.99059	0.990077	0.989889	0.959503	0.990059	0.990565	0.99022	0.959428	0.990837	0.989933	0.990362	0.990025	0.99026	0.990455	0.95947	0.990311	0.990777	0.991208	0.990547	0.974236	0.990389	0.970579	0.990411	0.989289	0.990735	0.990436	0.990755	0.989386	0.991907	0.990091	0.990139	0.990685	0.990894	0.990857	0.991114	0.969698	0.99211	0.991089	0.985202	0.989797	0.990582	0.960076	0.99025	0.990449	0.990322
LO_C29	0.958283	0.988785	0.959993	0.955978	0.988405	0.987147	0.988332	0.957015	0.988431	0.98956	0.988754	0.957086	0.988678	0.988833	0.988259	0.987679	0.987552	0.988695	0.956971	0.987358	0.9884	0.98912	0.98909	0.971252	0.989146	0.968623	0.988223	0.987613	0.988298	0.988173	0.990228	0.985223	0.986128	0.98869	0.988617	0.988719	0.988467	0.988213	0.987801	0.967066	0.988419	0.988825	0.982457	0.988252	0.98756	0.957668	0.988326	0.987797	0.98774
TF07_39	0.958339	0.991619	0.960057	0.955252	0.999794	0.988441	0.989167	0.955914	0.991081	0.990577	0.991632	0.955968	0.991044	0.988863	0.991092	0.989559	0.98931	0.989725	0.956042	0.989189	0.99002	0.989612	0.988403	0.97228	0.991013	0.968861	0.991528	0.988504	0.990071	0.989105	0.991674	0.985854	0.98652	0.988112	0.988609	0.998961	0.98983	0.98873	0.989392	0.965558	0.989111	0.989721	0.982405	0.989249	0.98941	0.956249	0.98868	0.988651	0.989113
UCD304	0.999188	0.958013	0.979894	0.98112	0.958345	0.958476	0.958879	0.981885	0.957089	0.957822	0.958158	0.981822	0.957639	0.958405	0.958328	0.95752	0.957398	0.95793	0.981837	0.957664	0.957343	0.958146	0.959012	0.957934	0.958043	0.966145	0.95774	0.957607	0.957318	0.957458	0.958109	0.957358	0.958999	0.958479	0.958313	0.958277	0.958007	0.958827	0.959388	0.964283	0.958411	0.958704	0.954703	0.958872	0.957623	0.982131	0.958566	0.958454	0.958487
APC1468	0.959735	0.988133	0.961269	0.957302	0.987819	0.98755	0.987562	0.957504	0.98716	0.988177	0.987484	0.957456	0.98726	0.988188	0.98756	0.98662	0.987358	0.988059	0.95746	0.987034	0.988146	0.987367	0.988368	0.970782	0.987184	0.969581	0.986992	0.987313	0.987898	0.987736	0.98953	0.983805	0.985741	0.987869	0.990017	0.988273	0.988029	0.987609	0.987098	0.968751	0.986919	0.987506	0.981253	0.987595	0.987237	0.958039	0.987718	0.986733	0.987345
UBA2088	0.956729	0.990632	0.959354	0.955235	0.991049	0.990025	0.989428	0.955641	0.990327	0.99053	0.990557	0.955584	0.990327	0.989928	0.990276	0.990731	0.991327	0.991122	0.955652	0.99041	0.990894	0.990423	0.991027	0.97196	0.990047	0.968574	0.990343	0.989969	0.990806	0.990648	0.991453	0.986962	0.988966	0.990838	0.990258	0.991305	0.990519	0.990528	0.990464	0.966116	0.989675	0.990903	0.983952	0.989551	0.990626	0.955934	0.990933	0.990482	0.990385
AF13_34	0.957546	0.99076	0.95942	0.95573	0.990065	0.987868	0.989049	0.955212	0.990168	0.990291	0.990102	0.955222	0.989612	0.988263	0.989767	0.990808	0.988775	0.989749	0.955397	0.99044	0.999862	0.988726	0.98794	0.972244	0.989673	0.96822	0.988878	0.988508	0.999794	0.988217	0.990586	0.985977	0.986954	0.988995	0.987373	0.989917	0.989973	0.988844	0.988155	0.965558	0.988977	0.988413	0.982426	0.989109	0.990776	0.956458	0.989322	0.988778	0.99127
72B	0.959056	0.990178	0.960163	0.95528	0.989329	0.988759	0.987727	0.956111	0.988987	0.990131	0.989325	0.956149	0.989898	0.987583	0.989676	0.990269	0.988634	0.989492	0.956178	0.990616	0.990133	0.989101	0.988328	0.970263	0.989298	0.969212	0.989103	0.987043	0.990092	0.989615	0.990111	0.986058	0.98573	0.988221	0.988213	0.989247	0.988359	0.987703	0.9883	0.96664	0.989123	0.989233	0.981906	0.98773	0.990885	0.95761	0.987388	0.988154	0.990622
ICIS_505	0.958201	0.990512	0.959328	0.955862	0.989922	0.988956	0.988224	0.955748	0.989377	0.990107	0.990324	0.955631	0.990171	0.988085	0.989482	0.991655	0.988807	0.9904	0.955705	0.990064	0.98974	0.989631	0.989255	0.971651	0.990161	0.96885	0.989422	0.987659	0.989687	0.989682	0.990526	0.986379	0.987514	0.989459	0.987641	0.989783	0.989848	0.989418	0.989517	0.966903	0.989651	0.989744	0.982708	0.988342	0.990288	0.95743	0.988886	0.989408	0.991544
TM05_14	0.956789	0.98947	0.958012	0.955819	0.988805	0.986806	0.987875	0.954849	0.988749	0.988968	0.989573	0.955012	0.989289	0.987246	0.989331	0.98952	0.987406	0.987946	0.954962	0.988078	0.987917	0.988451	0.987932	0.971136	0.989105	0.967646	0.988233	0.985974	0.987867	0.986929	0.989586	0.985356	0.986998	0.988424	0.986968	0.988632	0.989608	0.988677	0.987741	0.965801	0.988468	0.98978	0.982347	0.987708	0.988205	0.956729	0.988111	0.988122	0.988328
OM05_2BH	0.95866	0.989981	0.960605	0.956443	0.990559	0.987401	0.987382	0.957457	0.990239	0.988481	0.989495	0.957314	0.98963	0.988473	0.990091	0.988554	0.988395	0.989208	0.957362	0.988718	0.988436	0.990009	0.988021	0.971511	0.989215	0.96938	0.989322	0.98713	0.988576	0.988174	0.989899	0.98501	0.986334	0.987901	0.987997	0.99076	0.988875	0.988338	0.988338	0.967575	0.987461	0.989749	0.981399	0.987535	0.988952	0.957781	0.988144	0.987457	0.987958
35B	0.958043	0.988003	0.960369	0.955932	0.988402	0.988067	0.987585	0.956704	0.988088	0.988479	0.9885	0.956646	0.987556	0.987229	0.987671	0.988177	0.987904	0.989141	0.956707	0.987879	0.989128	0.987163	0.987836	0.970886	0.987279	0.968206	0.988215	0.999163	0.989077	0.988004	0.989082	0.984941	0.985349	0.986774	0.987149	0.988818	0.987835	0.987269	0.985987	0.966855	0.987539	0.986662	0.981795	0.987513	0.988008	0.95705	0.986864	0.987193	0.988349
CECT7347	0.958444	0.988749	0.960355	0.9571	0.989636	0.988793	0.987844	0.957088	0.989449	0.98909	0.989516	0.957085	0.989246	0.988339	0.98942	0.989006	0.988718	0.989799	0.957163	0.989624	0.989446	0.988742	0.989463	0.971986	0.988597	0.968935	0.988858	0.988162	0.989353	0.990076	0.990028	0.985796	0.986465	0.988777	0.989303	0.989588	0.989113	0.988393	0.987648	0.96767	0.98858	0.989594	0.982722	0.988	0.989755	0.957292	0.990017	0.988551	0.989531
AM12_16	0.958034	0.989314	0.959209	0.956798	0.989321	0.986953	0.986452	0.956818	0.989666	0.988638	0.98946	0.95681	0.988969	0.987351	0.989473	0.989316	0.987499	0.987937	0.956951	0.988495	0.988649	0.988966	0.987213	0.97068	0.988796	0.968579	0.988011	0.987651	0.988602	0.987861	0.989089	0.985948	0.986598	0.988923	0.987803	0.989489	0.988239	0.988774	0.988112	0.967758	0.988648	0.989725	0.982751	0.986557	0.988684	0.957728	0.988289	0.987334	0.9891
DS9_3	0.957891	0.989909	0.959237	0.95547	0.989445	0.988069	0.988436	0.955906	0.989273	0.989659	0.990103	0.955841	0.989658	0.988206	0.989471	0.990301	0.989331	0.990095	0.955936	0.999491	0.990635	0.989022	0.98823	0.971733	0.989852	0.968869	0.988832	0.987388	0.99069	0.989599	0.99097	0.986204	0.986512	0.989147	0.988359	0.989469	0.98932	0.988635	0.98858	0.966039	0.988947	0.989406	0.982351	0.988552	0.999915	0.956507	0.988997	0.988977	0.991689
AF03_10	0.957997	0.991351	0.959785	0.955274	0.990161	0.988249	0.988333	0.956359	0.991657	0.990373	0.991542	0.95639	0.990857	0.987433	0.992192	0.989467	0.988498	0.988593	0.956447	0.989006	0.989431	0.989278	0.987802	0.971378	0.989602	0.968589	0.990575	0.987348	0.989503	0.988811	0.990255	0.986096	0.98623	0.988133	0.988344	0.990326	0.989199	0.987497	0.988692	0.965849	0.989277	0.989692	0.982831	0.988383	0.989169	0.955931	0.988366	0.987897	0.990021
SC664	0.960939	0.979428	0.961377	0.958597	0.97824	0.978419	0.977917	0.959033	0.97866	0.979839	0.980166	0.958834	0.979567	0.978997	0.979997	0.978903	0.977902	0.979109	0.958872	0.979358	0.979456	0.978483	0.980047	0.967453	0.97859	0.974645	0.978619	0.977925	0.979582	0.978622	0.979799	0.975817	0.977533	0.97938	0.979155	0.978786	0.978357	0.978611	0.977443	0.978745	0.977872	0.979068	0.973083	0.977699	0.979736	0.959462	0.979018	0.977442	0.979569
BB_79	0.958074	0.990556	0.959312	0.955988	0.989843	0.988816	0.988462	0.956961	0.989089	0.990379	0.990042	0.956874	0.989575	0.988635	0.989874	0.991045	0.989846	0.989633	0.956939	0.990551	0.990181	0.98983	0.989445	0.971366	0.989644	0.969352	0.988596	0.988023	0.990149	0.989708	0.990361	0.987063	0.987645	0.990087	0.989081	0.989891	0.989658	0.989599	0.98978	0.96658	0.990267	0.990177	0.983222	0.988634	0.990965	0.95717	0.989366	0.98904	0.990303
AH1206	0.959465	0.990116	0.961785	0.957563	0.989322	0.988494	0.988861	0.95711	0.989884	0.989799	0.988953	0.957277	0.989204	0.988464	0.98912	0.988684	0.988926	0.988889	0.957076	0.989156	0.98953	0.987929	0.989294	0.971167	0.989226	0.969611	0.988876	0.987915	0.989453	0.989103	0.990486	0.985691	0.986475	0.988322	0.99007	0.989742	0.989413	0.988603	0.988101	0.968133	0.988509	0.988693	0.981865	0.98898	0.989341	0.957814	0.989505	0.988204	0.988956
Bifido_05	0.958615	0.98914	0.960541	0.956391	0.989098	0.98852	0.988839	0.957084	0.989068	0.989265	0.988654	0.956962	0.988754	0.988492	0.988685	0.989279	0.989408	0.988987	0.95702	0.989365	0.989088	0.988906	0.988806	0.97172	0.989313	0.969994	0.988475	0.987684	0.989155	0.98943	0.990659	0.985209	0.987078	0.988881	0.98971	0.989028	0.989319	0.988678	0.988979	0.968066	0.987864	0.989336	0.981728	0.988806	0.98959	0.957312	0.98894	0.988878	0.989751
AF14_22	0.959048	0.9884	0.960057	0.957032	0.988592	0.987431	0.988109	0.956638	0.988243	0.98784	0.988178	0.956482	0.987717	0.987538	0.988136	0.987853	0.988527	0.988671	0.956551	0.988083	0.988543	0.987893	0.988292	0.971312	0.988339	0.969264	0.988139	0.987445	0.988615	0.987973	0.989383	0.984522	0.98714	0.987887	0.988417	0.988614	0.98862	0.988728	0.987354	0.968521	0.987593	0.98736	0.981676	0.988146	0.988263	0.956909	0.987996	0.988403	0.987671
AF08_2	0.958696	0.990759	0.959995	0.956847	0.989807	0.988405	0.987372	0.956441	0.991294	0.989813	0.990176	0.956354	0.990282	0.987276	0.990659	0.988724	0.987722	0.98883	0.956365	0.989109	0.989228	0.98925	0.988648	0.970916	0.989956	0.969261	0.989603	0.986889	0.989343	0.98858	0.989616	0.98603	0.986209	0.987753	0.988447	0.989968	0.988907	0.987913	0.988106	0.966887	0.98914	0.989749	0.98188	0.987446	0.989494	0.955801	0.987729	0.987426	0.989115
157F	0.958977	0.988483	0.960012	0.956855	0.988071	0.98767	0.987887	0.956796	0.988061	0.989519	0.988203	0.956982	0.988704	0.988648	0.988204	0.988105	0.988163	0.988812	0.95691	0.987748	0.988814	0.987635	0.988596	0.971429	0.988673	0.969485	0.988212	0.987413	0.988677	0.989005	0.989647	0.985357	0.985992	0.988699	0.989285	0.988571	0.988086	0.988743	0.988337	0.96873	0.987482	0.988875	0.98194	0.987955	0.987946	0.957115	0.988656	0.988318	0.987588
Bifido_06	0.957996	0.989357	0.958966	0.9554	0.989042	0.987762	0.987302	0.956442	0.988811	0.989236	0.989499	0.956382	0.989406	0.9876	0.989054	0.988996	0.989247	0.988588	0.956469	0.990011	0.989288	0.988611	0.98821	0.970847	0.989617	0.968156	0.988342	0.986956	0.989337	0.989097	0.990493	0.985262	0.985447	0.987344	0.988257	0.989262	0.988556	0.987104	0.987704	0.965945	0.987976	0.98951	0.981191	0.987344	0.990138	0.957034	0.987544	0.987307	0.990417
APC1477	0.957984	0.990046	0.95995	0.955811	0.9901	0.988869	0.989412	0.957072	0.98897	0.990218	0.98967	0.95716	0.989728	0.989149	0.989428	0.989524	0.989225	0.98842	0.957244	0.989182	0.989328	0.989487	0.989523	0.971599	0.989637	0.969424	0.988566	0.987981	0.989312	0.989475	0.990994	0.985475	0.986912	0.989613	0.990494	0.990208	0.989982	0.988779	0.989032	0.967275	0.9886	0.989384	0.983173	0.989453	0.989476	0.956643	0.990422	0.989138	0.989454
N2F05	0.958041	0.988382	0.959711	0.956053	0.988827	0.987379	0.98719	0.956559	0.988332	0.988514	0.98875	0.956301	0.98838	0.986692	0.988978	0.988274	0.987092	0.98759	0.956472	0.987564	0.987163	0.98927	0.987499	0.970858	0.98862	0.967644	0.987597	0.986401	0.987264	0.987528	0.988796	0.987534	0.986956	0.987314	0.987129	0.98893	0.987883	0.988364	0.988121	0.965668	0.989491	0.988759	0.983411	0.987319	0.987854	0.95711	0.987445	0.987891	0.98801
F8	0.95814	0.989425	0.959782	0.957453	0.989483	0.987892	0.988471	0.957403	0.989276	0.989218	0.989037	0.957344	0.988302	0.988431	0.988781	0.989037	0.989368	0.988928	0.95736	0.988478	0.989193	0.988816	0.988305	0.971421	0.988376	0.969908	0.988051	0.989067	0.989149	0.988415	0.989843	0.98495	0.986203	0.988487	0.989921	0.989516	0.989178	0.988533	0.988156	0.968694	0.987842	0.988486	0.982679	0.988534	0.988748	0.957635	0.988924	0.988666	0.988778
AM11_5	0.958671	0.990543	0.960166	0.956317	0.989677	0.988314	0.987855	0.956721	0.989493	0.989106	0.990137	0.956753	0.990223	0.988335	0.990876	0.989069	0.98767	0.989465	0.956819	0.988693	0.989137	0.987527	0.988475	0.972207	0.988825	0.968951	0.990048	0.987541	0.989107	0.989124	0.990248	0.986168	0.985593	0.987703	0.988632	0.989671	0.988695	0.987664	0.988387	0.966039	0.988886	0.988943	0.981807	0.987891	0.98891	0.956836	0.988066	0.987779	0.989989
DS7_3	0.958173	0.991216	0.959572	0.95541	0.991732	0.98915	0.989894	0.957006	0.990152	0.990785	0.990849	0.956847	0.990099	0.989354	0.990424	0.990889	0.990429	0.989472	0.956919	0.990618	0.990439	0.989601	0.988808	0.972054	0.9906	0.96868	0.990239	0.988927	0.99053	0.989692	0.999974	0.986659	0.987684	0.989238	0.989754	0.991639	0.990217	0.989246	0.989892	0.966565	0.98961	0.98969	0.983018	0.989886	0.990813	0.957162	0.990183	0.989343	0.990359
SC142	0.981556	0.958969	0.981853	0.982456	0.958797	0.959357	0.959745	0.982208	0.958589	0.958573	0.95919	0.982289	0.958492	0.958771	0.959881	0.957959	0.958443	0.958636	0.982115	0.958946	0.958559	0.958887	0.959653	0.95704	0.957981	0.965085	0.95833	0.958754	0.958534	0.957894	0.95819	0.957731	0.958853	0.958704	0.958881	0.958943	0.958944	0.960001	0.959738	0.965189	0.958887	0.959314	0.955571	0.959567	0.959139	0.983519	0.959416	0.958502	0.959853
SC596	0.95825	0.987813	0.960023	0.956106	0.987775	0.987331	0.988426	0.956367	0.987154	0.988673	0.987776	0.956326	0.987676	0.987453	0.987491	0.986736	0.987371	0.987982	0.956352	0.987929	0.988022	0.987704	0.988821	0.970726	0.988178	0.969536	0.987671	0.986235	0.988079	0.987349	0.989744	0.984653	0.985682	0.987344	0.987941	0.987979	0.987993	0.987658	0.9863	0.968006	0.986934	0.986367	0.980764	0.988499	0.988031	0.956583	0.987544	0.987316	0.987202
E18	0.958481	0.989986	0.95998	0.956185	0.989879	0.988586	0.989261	0.956479	0.988944	0.989553	0.98984	0.956447	0.98908	0.988197	0.989853	0.989006	0.988581	0.989381	0.956477	0.988876	0.989315	0.988804	0.988733	0.970754	0.98956	0.969159	0.989202	0.987851	0.989383	0.988964	0.991035	0.985581	0.986274	0.988286	0.989321	0.990227	0.988628	0.988326	0.98841	0.967005	0.988482	0.9886	0.981879	0.989309	0.989029	0.956878	0.988613	0.988231	0.988692
DPC6317	0.957978	0.991647	0.95923	0.955652	0.989815	0.987999	0.988384	0.956532	0.990572	0.990278	0.991885	0.956521	0.990863	0.986929	0.991353	0.989528	0.988199	0.988454	0.956563	0.988786	0.989081	0.988757	0.988523	0.971581	0.990391	0.968289	0.99045	0.987334	0.989059	0.988429	0.990095	0.986085	0.985436	0.98753	0.987538	0.989796	0.989323	0.987517	0.98819	0.966243	0.989278	0.989328	0.983137	0.98844	0.98895	0.956816	0.988164	0.987692	0.98978
AF04_13	0.959214	0.989521	0.96063	0.957086	0.989897	0.987921	0.988106	0.957801	0.989324	0.989321	0.990113	0.957693	0.989217	0.987804	0.989588	0.989433	0.989031	0.988792	0.957856	0.989487	0.988678	0.989808	0.988045	0.971657	0.989619	0.96927	0.98907	0.986968	0.988782	0.989015	0.990628	0.985834	0.986933	0.988754	0.987947	0.990107	0.989469	0.988977	0.988886	0.96735	0.988959	0.990618	0.982099	0.988321	0.989756	0.958244	0.988322	0.988852	0.989721
KACC91563	0.958026	0.987765	0.95979	0.956857	0.988918	0.987669	0.987168	0.956774	0.987515	0.987576	0.98807	0.956805	0.988005	0.986563	0.9886	0.988514	0.987574	0.987884	0.956766	0.98819	0.988341	0.989023	0.987835	0.972086	0.988305	0.968756	0.987353	0.987294	0.988243	0.987707	0.988755	0.985363	0.987004	0.988407	0.987198	0.988907	0.988656	0.988865	0.987537	0.967614	0.988047	0.988751	0.981897	0.987223	0.988497	0.957325	0.987785	0.988255	0.987967
UCD399	0.964605	0.967263	0.96589	0.964381	0.967232	0.967899	0.967877	0.965792	0.967043	0.966651	0.967087	0.965563	0.966522	0.969118	0.966659	0.967928	0.967851	0.968084	0.965672	0.967938	0.967473	0.966752	0.968915	0.964205	0.96711	0.983975	0.967464	0.968071	0.967314	0.968585	0.967581	0.966348	0.969962	0.967902	0.968491	0.96742	0.967041	0.96835	0.969133	0.984076	0.967144	0.967862	0.962776	0.967879	0.968141	0.964681	0.96808	0.967677	0.96905
UCD389	0.963403	0.966021	0.962844	0.962924	0.966151	0.967753	0.966976	0.962739	0.966105	0.966296	0.96644	0.962703	0.965839	0.968626	0.965927	0.966895	0.967466	0.967754	0.962686	0.966867	0.966526	0.966437	0.968502	0.96333	0.966356	0.981794	0.96644	0.967184	0.966417	0.96821	0.966845	0.965868	0.969055	0.96744	0.968643	0.966153	0.966626	0.968082	0.968081	0.988304	0.966688	0.967071	0.961546	0.967236	0.967052	0.963112	0.968041	0.968101	0.967956
JCM19995	0.96379	0.966059	0.964325	0.963161	0.966534	0.96744	0.966843	0.964433	0.96621	0.966368	0.966321	0.964318	0.965886	0.968628	0.965964	0.967108	0.96693	0.967973	0.964365	0.967014	0.966585	0.966339	0.968453	0.963651	0.966423	0.981715	0.966188	0.967347	0.966487	0.968081	0.967143	0.965733	0.96905	0.967918	0.96813	0.966712	0.966208	0.967995	0.968567	0.989145	0.966875	0.967612	0.961554	0.966833	0.967235	0.964266	0.967751	0.967484	0.968474
AM20_39	0.958228	0.990526	0.958934	0.955736	0.990912	0.987879	0.988387	0.956961	0.989655	0.990122	0.990987	0.957051	0.990344	0.987378	0.990276	0.989467	0.98901	0.988395	0.957092	0.989437	0.989498	0.99008	0.988005	0.971423	0.99986	0.968161	0.989265	0.98706	0.989606	0.988963	0.990527	0.986225	0.986441	0.988441	0.988363	0.990684	0.990084	0.988436	0.988866	0.9662	0.988448	0.989367	0.983038	0.988466	0.989613	0.956906	0.988784	0.988313	0.989401
NCTC13219	0.981797	0.956191	0.982284	0.984335	0.956077	0.957573	0.95674	0.999966	0.95625	0.956347	0.956126	0.999922	0.955902	0.957022	0.956445	0.9555	0.953882	0.956808	0.999956	0.955638	0.955177	0.955651	0.957844	0.954611	0.956785	0.963932	0.956148	0.955365	0.955066	0.954241	0.957143	0.955992	0.956681	0.95621	0.955666	0.9561	0.955525	0.956013	0.956909	0.965129	0.95674	0.956215	0.952563	0.95675	0.955692	0.982895	0.956055	0.955827	0.957862
1886B	0.959591	0.987319	0.9609	0.958273	0.987053	0.986655	0.988046	0.958196	0.987035	0.986828	0.987235	0.958229	0.986342	0.987722	0.986649	0.987561	0.987631	0.988198	0.958183	0.987213	0.987463	0.987429	0.987817	0.97105	0.987292	0.970162	0.986644	0.986846	0.987437	0.987203	0.988442	0.984355	0.98609	0.987825	0.987197	0.987609	0.987791	0.98807	0.987021	0.969205	0.98674	0.987372	0.981272	0.988051	0.987349	0.957834	0.987305	0.988141	0.986959
AM21_20	0.957604	0.992261	0.959337	0.956312	0.990968	0.987909	0.9882	0.956462	0.990965	0.990387	0.991253	0.956454	0.990093	0.98794	0.991206	0.990437	0.988932	0.988455	0.956545	0.989498	0.989699	0.989028	0.988204	0.97158	0.990497	0.968443	0.989972	0.988116	0.989675	0.988163	0.990843	0.985785	0.986082	0.988757	0.987752	0.990934	0.98909	0.987997	0.989482	0.966786	0.989229	0.989909	0.98303	0.988206	0.989709	0.956649	0.988657	0.988156	0.989698
12_1_47BFAA	0.958868	0.988042	0.960473	0.957224	0.987754	0.987424	0.986713	0.957563	0.987677	0.988283	0.987742	0.957556	0.987737	0.987229	0.987357	0.987078	0.988158	0.988093	0.957652	0.987655	0.987614	0.987187	0.988231	0.971346	0.987498	0.969479	0.987449	0.986673	0.987694	0.988421	0.988918	0.983807	0.986642	0.988524	0.989886	0.987894	0.988751	0.987379	0.987146	0.969175	0.98623	0.987925	0.980616	0.98685	0.987993	0.956678	0.989056	0.98785	0.987186
APC1462	0.958843	0.988841	0.960633	0.956074	0.988784	0.988394	0.98725	0.956799	0.988026	0.98891	0.988228	0.956762	0.987677	0.988541	0.988671	0.987285	0.987619	0.98821	0.956821	0.988423	0.989071	0.98797	0.988473	0.971236	0.987597	0.96868	0.988198	0.987405	0.989184	0.988026	0.989884	0.984909	0.985933	0.987536	0.98884	0.989041	0.987572	0.988049	0.986693	0.967494	0.987009	0.987648	0.980563	0.987382	0.988589	0.956623	0.98702	0.987198	0.988115
AF05_16	0.957547	0.989541	0.959472	0.955815	0.988702	0.987291	0.988009	0.955014	0.989174	0.989204	0.989303	0.955031	0.98908	0.98821	0.988532	0.989359	0.988128	0.98891	0.955114	0.9884	0.98814	0.990021	0.987717	0.971257	0.989785	0.969107	0.98827	0.986855	0.988037	0.98746	0.989362	0.986149	0.986419	0.988383	0.987296	0.988666	0.98935	0.988861	0.98793	0.967253	0.989545	0.988834	0.983057	0.988146	0.988696	0.956877	0.988746	0.988307	0.988403
DJO10A	0.958873	0.987785	0.960534	0.957746	0.988114	0.987543	0.98786	0.957431	0.987668	0.98742	0.987581	0.957483	0.987024	0.987721	0.987727	0.988049	0.98729	0.987966	0.957384	0.987538	0.987885	0.987364	0.988332	0.971814	0.987529	0.970122	0.986913	0.986752	0.98767	0.987814	0.989042	0.984356	0.986599	0.987582	0.988138	0.988297	0.988325	0.988079	0.98711	0.969241	0.987383	0.987953	0.981791	0.988003	0.987714	0.95797	0.988025	0.988192	0.987545
BSM11_5	0.964949	0.965406	0.965549	0.964684	0.965178	0.965632	0.966245	0.965321	0.965045	0.965053	0.964934	0.965232	0.964994	0.967015	0.965349	0.965783	0.966154	0.966668	0.965114	0.965696	0.965262	0.96549	0.96741	0.96264	0.965216	0.983643	0.965885	0.966328	0.965149	0.966812	0.965923	0.964865	0.968727	0.966129	0.966391	0.965343	0.966102	0.967096	0.967831	0.983981	0.966038	0.966258	0.961767	0.966141	0.965758	0.965251	0.966534	0.966815	0.967407
ATCC55813	0.958162	0.989216	0.960278	0.956232	0.988449	0.987165	0.988067	0.957378	0.988426	0.989162	0.988749	0.957327	0.988305	0.987601	0.988326	0.989409	0.988589	0.988381	0.957375	0.989158	0.989312	0.98917	0.987525	0.970756	0.989497	0.96899	0.987837	0.987397	0.989254	0.987908	0.989236	0.986985	0.987867	0.988547	0.988275	0.988623	0.989479	0.989162	0.98832	0.967375	0.989242	0.987956	0.982472	0.988176	0.989354	0.95736	0.987801	0.988797	0.989039
BG7	0.957783	0.988016	0.95847	0.956097	0.987681	0.987118	0.986554	0.955918	0.987699	0.988209	0.988024	0.956225	0.987821	0.986511	0.988174	0.988129	0.986761	0.986872	0.956021	0.987433	0.987467	0.988073	0.987455	0.970326	0.988731	0.96728	0.986366	0.985571	0.987348	0.987554	0.988172	0.984649	0.985555	0.987753	0.986946	0.987903	0.9878	0.987121	0.986937	0.967004	0.987188	0.988713	0.982087	0.986668	0.987568	0.955641	0.987804	0.987417	0.987671
W11	0.958385	0.988994	0.958807	0.95613	0.988788	0.988542	0.988071	0.956609	0.988864	0.989298	0.988685	0.95661	0.988655	0.987643	0.988965	0.988798	0.988253	0.988629	0.956626	0.989348	0.988869	0.988005	0.989155	0.972284	0.989027	0.968865	0.988194	0.987664	0.989	0.989141	0.989149	0.985482	0.986031	0.989458	0.988258	0.988624	0.988817	0.988491	0.987719	0.966629	0.988012	0.988357	0.9824	0.988095	0.989526	0.957315	0.989046	0.987899	0.989385
LO_21	0.958181	0.988413	0.959768	0.956064	0.988984	0.988094	0.988556	0.95682	0.987608	0.988609	0.988424	0.956917	0.987892	0.987886	0.988731	0.988238	0.988961	0.988808	0.956951	0.988638	0.988606	0.98854	0.988383	0.971399	0.989123	0.969466	0.987969	0.987285	0.988647	0.98852	0.990097	0.985077	0.98724	0.988485	0.988367	0.989136	0.988964	0.989283	0.988894	0.968615	0.987826	0.988036	0.981661	0.988566	0.988907	0.956952	0.988262	0.988595	0.988152
UCD398	0.964872	0.966659	0.964948	0.963992	0.96694	0.968006	0.96758	0.964689	0.967226	0.966691	0.967007	0.964512	0.967549	0.969063	0.966687	0.96698	0.967514	0.968436	0.964505	0.966562	0.966849	0.96783	0.969143	0.964045	0.966693	0.982355	0.966699	0.967455	0.966696	0.968286	0.966847	0.965811	0.96975	0.968608	0.968701	0.967164	0.967368	0.968494	0.969069	0.989314	0.967311	0.968204	0.963373	0.967637	0.966673	0.964564	0.968979	0.968013	0.968109
AF30_11	0.957156	0.990267	0.959307	0.95666	0.990845	0.987458	0.98829	0.956341	0.991346	0.98867	0.990545	0.956396	0.990451	0.987966	0.990805	0.989043	0.988581	0.989294	0.956461	0.988359	0.989357	0.989893	0.988208	0.972609	0.989343	0.96856	0.989614	0.987802	0.989447	0.988726	0.989552	0.985466	0.98704	0.988928	0.988826	0.991049	0.989343	0.989098	0.988536	0.967256	0.989004	0.989983	0.98228	0.98829	0.988528	0.95676	0.988804	0.987988	0.989101
AM30_9LB	0.958024	0.992322	0.958436	0.95591	0.991425	0.98745	0.987942	0.95639	0.991109	0.990101	0.991684	0.956315	0.991175	0.987854	0.991395	0.988972	0.987915	0.988981	0.956371	0.98942	0.990022	0.989164	0.987673	0.971565	0.990418	0.968393	0.989792	0.987454	0.990038	0.98872	0.990527	0.98556	0.986124	0.987791	0.988503	0.991905	0.989327	0.988162	0.988201	0.965522	0.989727	0.989901	0.98248	0.988087	0.989651	0.95639	0.988575	0.986835	0.990266
BT1	0.984602	0.960118	0.979199	0.980994	0.960145	0.959979	0.960735	0.981056	0.960183	0.960063	0.960974	0.980923	0.959359	0.958814	0.960201	0.958952	0.958939	0.960833	0.980998	0.95924	0.958942	0.960078	0.960412	0.957605	0.960252	0.965385	0.960453	0.960256	0.959014	0.95941	0.95953	0.95943	0.960919	0.959688	0.95977	0.959951	0.960084	0.960145	0.960701	0.965386	0.960933	0.959863	0.956887	0.960425	0.959281	0.981254	0.960593	0.959543	0.960308
DPC6320	0.957868	0.989334	0.959708	0.956187	0.990208	0.988717	0.988346	0.957338	0.988889	0.98945	0.989298	0.95736	0.988715	0.988145	0.988647	0.988894	0.988815	0.988461	0.957425	0.988749	0.988824	0.988184	0.989081	0.971692	0.989373	0.96893	0.988546	0.989235	0.988766	0.988528	0.990357	0.98543	0.986738	0.988452	0.989351	0.99043	0.98864	0.988481	0.988249	0.967253	0.98834	0.988134	0.983346	0.988382	0.988958	0.957077	0.989171	0.988286	0.989039
AGR2137	0.962695	0.965555	0.962683	0.962637	0.964857	0.967212	0.966581	0.962395	0.965619	0.965479	0.964958	0.962373	0.965098	0.968515	0.965505	0.965872	0.966039	0.967159	0.962426	0.965749	0.965221	0.96514	0.968248	0.963214	0.96518	0.981421	0.965744	0.966487	0.965158	0.967225	0.96612	0.96463	0.96861	0.96717	0.967661	0.965132	0.966448	0.96745	0.967994	0.991226	0.965984	0.966616	0.961517	0.966582	0.966037	0.963117	0.967353	0.967527	0.967212
BXY01	0.966357	0.968739	0.964825	0.963956	0.968914	0.969692	0.968446	0.964981	0.968032	0.968399	0.968479	0.964949	0.967673	0.969948	0.968615	0.968484	0.968644	0.969624	0.964951	0.96888	0.968527	0.968368	0.970327	0.964885	0.968548	0.999165	0.968941	0.968774	0.9685	0.968837	0.968999	0.96832	0.969658	0.969012	0.969206	0.969058	0.968866	0.969901	0.970713	0.982354	0.969126	0.968724	0.964371	0.968329	0.969005	0.964637	0.968651	0.969231	0.969722
AF11_41	0.958011	0.988796	0.958609	0.956276	0.988199	0.987067	0.988042	0.954604	0.988074	0.988774	0.988392	0.954524	0.988036	0.987101	0.988587	0.989235	0.986287	0.986841	0.954711	0.987727	0.987276	0.988724	0.987144	0.971443	0.988665	0.968485	0.987504	0.986016	0.987196	0.986789	0.989313	0.986706	0.986647	0.98781	0.987082	0.988571	0.98895	0.988666	0.987853	0.966626	0.988426	0.988356	0.982567	0.988017	0.988114	0.957436	0.987932	0.988037	0.988231
UCD391	0.96333	0.966041	0.962729	0.962808	0.966223	0.96763	0.967012	0.962808	0.966108	0.966312	0.966469	0.962815	0.966033	0.968733	0.965972	0.967016	0.96762	0.967677	0.962753	0.966924	0.966394	0.966605	0.968482	0.963311	0.966389	0.981503	0.966454	0.967262	0.966365	0.968178	0.966865	0.965889	0.968965	0.967694	0.968653	0.966193	0.966812	0.968186	0.967981	0.988126	0.966744	0.967259	0.961718	0.96727	0.967082	0.962848	0.968184	0.968006	0.967778
TF06_45A	0.957861	0.989764	0.958725	0.956374	0.98921	0.985935	0.987124	0.95452	0.990951	0.988164	0.989753	0.954556	0.989227	0.986403	0.989441	0.98861	0.98598	0.987698	0.954612	0.986985	0.987317	0.989124	0.987186	0.971014	0.988814	0.968636	0.988593	0.985461	0.987265	0.986212	0.988766	0.985157	0.985585	0.98681	0.986219	0.989295	0.989158	0.987136	0.986934	0.966634	0.988012	0.989955	0.980848	0.987014	0.987273	0.956558	0.987045	0.987005	0.987705
TM04_17	0.957684	0.98905	0.958665	0.955606	0.988158	0.986614	0.987562	0.95576	0.988426	0.9885	0.988774	0.955596	0.988281	0.986343	0.989094	0.987624	0.987901	0.98786	0.955627	0.987538	0.989107	0.988598	0.988413	0.970211	0.988304	0.967058	0.987645	0.986683	0.989272	0.98818	0.988883	0.984616	0.985737	0.987623	0.988173	0.988429	0.988858	0.987501	0.986882	0.965567	0.988395	0.988666	0.981011	0.987849	0.987718	0.955916	0.987317	0.986585	0.987075
LO_06	0.959501	0.988333	0.960101	0.956719	0.987871	0.986712	0.987239	0.957975	0.987487	0.988372	0.988527	0.957978	0.988172	0.987175	0.987704	0.987643	0.986512	0.987245	0.957995	0.987534	0.988173	0.985996	0.987367	0.971369	0.98815	0.969555	0.987542	0.987179	0.988119	0.987124	0.988755	0.983626	0.984336	0.987711	0.987096	0.98795	0.987465	0.986612	0.98757	0.967526	0.986725	0.987791	0.980903	0.987307	0.987617	0.956295	0.98834	0.986968	0.987422
AF35_13AC	0.958005	0.99011	0.958358	0.956267	0.988651	0.986711	0.987677	0.955685	0.989066	0.989106	0.989271	0.955687	0.988903	0.98607	0.989474	0.988154	0.986945	0.987969	0.955749	0.98731	0.988434	0.990221	0.987472	0.970659	0.988953	0.968621	0.988112	0.98572	0.988383	0.98799	0.988108	0.984506	0.986262	0.987481	0.988128	0.989115	0.988539	0.987565	0.987448	0.967546	0.987809	0.989078	0.981252	0.987644	0.987696	0.956339	0.987517	0.98712	0.98761
Bifido_03	0.959035	0.98839	0.960757	0.956343	0.988862	0.988196	0.988534	0.956593	0.988096	0.988309	0.988298	0.956465	0.988546	0.988305	0.988537	0.9884	0.988482	0.988731	0.956462	0.988418	0.989165	0.987689	0.989582	0.970735	0.988122	0.968634	0.987899	0.986808	0.989229	0.989437	0.989386	0.984992	0.986683	0.988358	0.988802	0.988643	0.987873	0.988285	0.987299	0.968127	0.987272	0.988162	0.981566	0.988522	0.98845	0.957125	0.989023	0.988128	0.988405
APC1472	0.959536	0.98937	0.961243	0.957038	0.989359	0.988691	0.988649	0.95789	0.988429	0.989644	0.988815	0.957896	0.988984	0.987831	0.988607	0.988794	0.989319	0.98849	0.957968	0.988394	0.988892	0.988707	0.988983	0.971139	0.989158	0.96975	0.988731	0.98749	0.988803	0.988633	0.990351	0.985342	0.986735	0.988893	0.989078	0.989461	0.989118	0.988809	0.988233	0.968372	0.98787	0.98816	0.982433	0.988668	0.988732	0.957698	0.988928	0.988294	0.988751
JDM301	0.966357	0.968706	0.964809	0.963958	0.96888	0.969716	0.968427	0.964863	0.967931	0.968452	0.96844	0.964885	0.967645	0.969836	0.968605	0.968425	0.968563	0.969552	0.964832	0.968841	0.968549	0.968334	0.970314	0.964913	0.968476	0.99916	0.968909	0.968745	0.968527	0.968798	0.969006	0.96829	0.969639	0.968952	0.969139	0.969031	0.968734	0.969835	0.970582	0.982266	0.969037	0.968689	0.964341	0.968336	0.969022	0.96454	0.968673	0.969198	0.96971
VMKB44	0.958008	0.987377	0.960634	0.957063	0.98688	0.986339	0.98674	0.95499	0.987278	0.987846	0.987345	0.955148	0.98787	0.986641	0.987097	0.987926	0.987	0.988784	0.955272	0.986903	0.987797	0.98777	0.987116	0.970312	0.987216	0.96827	0.986685	0.98619	0.987789	0.988003	0.988223	0.984852	0.985449	0.988104	0.986197	0.98722	0.987575	0.987384	0.986701	0.967264	0.986947	0.987147	0.980242	0.98678	0.987301	0.957565	0.987308	0.987807	0.987312
Su859	0.962905	0.96545	0.962141	0.962136	0.965526	0.967065	0.966732	0.962522	0.965485	0.96589	0.965916	0.962567	0.96505	0.968412	0.965372	0.966365	0.966891	0.967253	0.962261	0.966149	0.96597	0.965856	0.968251	0.96258	0.965826	0.981198	0.965836	0.966456	0.965887	0.967574	0.966305	0.965328	0.96843	0.966922	0.967969	0.965622	0.966217	0.967476	0.967614	0.988214	0.966212	0.966413	0.961041	0.966772	0.966455	0.962775	0.967452	0.967564	0.967499
TF08_4AC	0.958393	0.990741	0.959909	0.956024	0.990562	0.988486	0.988207	0.956121	0.991387	0.989577	0.990219	0.956246	0.98968	0.987941	0.99007	0.989207	0.988131	0.988277	0.9563	0.988891	0.989028	0.989649	0.988393	0.970566	0.98985	0.969112	0.989924	0.987903	0.988967	0.988984	0.990417	0.98594	0.986538	0.987211	0.988289	0.990518	0.988731	0.988267	0.987959	0.967167	0.989182	0.989943	0.982663	0.988335	0.989028	0.95692	0.988321	0.988051	0.989177
[truncated: 142 more columns]
